# Supplementary material for: New species of Asphalidesmus Silvestri, 1910 from Australia (Diplopoda, Polydesmida, Dalodesmidea)
Source: Zookeys. 2011 Apr 29;(93):43–65. doi: 10.3897/zookeys.93.1255 (PMC3095182; doi:10.3897/zookeys.93.1255)
Supplement: XML Treatment for Asphalidesmus [file zookeys.93.1255-treatment1.xml]

<!DOCTYPE tp:taxon-treatment
  PUBLIC "-//TaxonX//DTD Taxonomic Treatment Publishing DTD v0 20100105//EN" "tax-treatment-NSO.dtd">
<tp:taxon-treatment xmlns:tp="http://www.plazi.org/taxpub"><tp:treatment-meta><mixed-citation publication-type="journal"><person-group><name><surname>Mesibov</surname><given-names>Robert</given-names></name></person-group><article-title>New species of <italic>Asphalidesmus</italic> Silvestri, 1910 from Australia (Diplopoda, Polydesmida, Dalodesmidea)</article-title><source>Zookeys</source><day>29</day><month>4</month><year>2011</year><volume>2011</volume><issue>93</issue><fpage>43</fpage><lpage>65</lpage><pub-id pub-id-type="doi">10.3897/zookeys.93.1255</pub-id></mixed-citation></tp:treatment-meta><tp:nomenclature><tp:taxon-name>
                        <tp:taxon-name-part taxon-name-part-type="genus">Asphalidesmus</tp:taxon-name-part>
                    <object-id xmlns:xlink="http://www.w3.org/1999/xlink" xlink:type="simple">http://species-id.net/wiki/Asphalidesmus</object-id>
                    </tp:taxon-name><tp:taxon-authority>Silvestri, 1910</tp:taxon-authority><tp:nomenclature-citation-list><tp:nomenclature-citation><tp:taxon-name>Asphalidesmus</tp:taxon-name><comment><xref ref-type="bibr" rid="B18">Silvestri 1910</xref>: 362. <xref ref-type="bibr" rid="B1">Attems 1914</xref>: 242, <xref ref-type="bibr" rid="B2">1926</xref>: 153, <xref ref-type="bibr" rid="B3">1931</xref>: 77, <xref ref-type="bibr" rid="B4">1940</xref>: 205. <xref ref-type="bibr" rid="B5">Brölemann 1916</xref>: 547. <xref ref-type="bibr" rid="B19">Verhoeff 1932</xref>: 1587, <xref ref-type="bibr" rid="B20">1936</xref>: 12. <xref ref-type="bibr" rid="B10">Jeekel 1971</xref>: 313, <xref ref-type="bibr" rid="B11">1982</xref>: 12, <xref ref-type="fig" rid="F12">1984</xref>: 85, <xref ref-type="bibr" rid="B13">1986</xref>: 46. <xref ref-type="bibr" rid="B9">Hoffman 1980</xref>: 150. <xref ref-type="bibr" rid="B14">Mesibov 2002</xref>: 532, <xref ref-type="bibr" rid="B17">2009</xref>: 67. <xref ref-type="bibr" rid="B7">Golovatch 2003</xref>: 53. <xref ref-type="bibr" rid="B8">Golovatch et al. 2009</xref>: 3. <xref ref-type="bibr" rid="B17">Mesibov 2009</xref>: 67.</comment></tp:nomenclature-citation></tp:nomenclature-citation-list></tp:nomenclature><tp:treatment-sec sec-type="Type species"><title>Type species:</title><p><italic><tp:taxon-name>Asphalidesmus leae</tp:taxon-name></italic> Silvestri, 1910, by original designation.</p><p><italic><tp:taxon-name>Atopodesmus</tp:taxon-name></italic> <xref ref-type="bibr" rid="B6">Chamberlin 1920</xref>: 153. <xref ref-type="bibr" rid="B2">Attems 1926</xref>: 134, <xref ref-type="bibr" rid="B4">1940</xref>: 356. <xref ref-type="bibr" rid="B19">Verhoeff 1932</xref>: 1562. <xref ref-type="bibr" rid="B10">Jeekel 1971</xref>: 313, <xref ref-type="bibr" rid="B12">1984</xref>: 85, <xref ref-type="bibr" rid="B13">1986</xref>: 46. <xref ref-type="bibr" rid="B9">Hoffman 1980</xref>: 186. <xref ref-type="bibr" rid="B14">Mesibov 2002</xref>: 532 (synonymised). <xref ref-type="bibr" rid="B8">Golovatch et al. 2009</xref>: 3. <xref ref-type="bibr" rid="B17">Mesibov 2009</xref>: 67.</p></tp:treatment-sec><tp:treatment-sec sec-type="Type and only species"><title>Type and only species:</title><p><italic><tp:taxon-name>Atopodesmus parvus</tp:taxon-name></italic> Chamberlin, 1920, by original designation.</p></tp:treatment-sec><tp:treatment-sec sec-type="Other included species"><title>Other included species:</title><p><italic><tp:taxon-name>Atopodesmus allynensis</tp:taxon-name></italic> sp. n., <italic><tp:taxon-name>Atopodesmus bellendenkerensis</tp:taxon-name></italic> sp. n., <italic><tp:taxon-name>Atopodesmus carbinensis</tp:taxon-name></italic> sp. n., <italic><tp:taxon-name>Atopodesmus dorrigensis</tp:taxon-name></italic> sp. n., <italic><tp:taxon-name>Atopodesmus golovatchi</tp:taxon-name></italic> Mesibov, 2009, <italic><tp:taxon-name>Atopodesmus magnus</tp:taxon-name></italic> sp. n., <italic><tp:taxon-name>Atopodesmus minor</tp:taxon-name></italic> sp. n., <italic><tp:taxon-name>Atopodesmus otwayensis</tp:taxon-name></italic> sp. n.</p></tp:treatment-sec><tp:treatment-sec sec-type="Diagnosis"><title>Diagnosis.</title><p>Small <tp:taxon-name>Dalodesmidea</tp:taxon-name> (4–6 mm long as adults) with head + 19 rings; adults yellow-brown and often encrusted with soil particles, juveniles pure white and not encrusted; collum, metatergites and preanal ring with 3–6 transverse rows of small, uniform tubercles, each bearing a single seta with a slightly flared tip; ring 2 paranotum expanded, extending forward to partly cover collum edge and backward to lie under anterior edge of ring 3 paranotum; all paranota lying low on sides, flexed downward and covering legs, with a few indistinct outer marginal lobes; pore formula normal, each ozopore opening on short, columnar structure arising just dorsal to the centre of the paranotum base; legs short, without sphaerotrichomes; gonopod aperture transversely ovoid, posterior rim slightly raised; gonocoxae entirely contained within aperture, small, distally tapered, lightly joined (not fused) medially; gonopod telopodites slender, parallel and close together, more or less straight, reaching bases of legpair 4 or 5 when retracted.</p></tp:treatment-sec><tp:treatment-sec sec-type="Remarks"><title>Remarks.</title><p>The genus description I offered nine years ago (<xref ref-type="bibr" rid="B14">Mesibov 2002</xref>) still largely applies to <italic><tp:taxon-name>Atopodesmus golovatchi</tp:taxon-name></italic> and the seven new species described below. The only significant changes are in number of transverse rows of tubercles on midbody tergites (varying from 3–6 in the genus, rather than 5–6) and in gonopod telopodite structure, which varies considerably from species to species. An <italic><tp:taxon-name>Asphalidesmus</tp:taxon-name></italic> adult can be easily recognised by its colour, by the size and position of the ring 2 paranota, and by the characteristic dorsal tuberculation, and can be distinguished using these features alone from similar-looking Australian <tp:taxon-name>Pyrgodesmidae</tp:taxon-name> and species of <italic><tp:taxon-name>Agathodesmus</tp:taxon-name></italic> Silvestri, 1910. However, whereas each of the latter taxa has a distinctive telopodite form as well<!--PageBreak--> as unique non-gonopodal features, <italic><tp:taxon-name>Asphalidesmus</tp:taxon-name></italic> telopodites are remarkably dissimilar (see descriptions and illustrations below).</p><p>In particular, there does not seem to be a common location on the telopodite for the opening of the prostatic groove. In the descriptions below I have avoided using the word ‘solenomere’ for the process with this opening, because doing so might suggest that those processes are homologous across the genus, and I doubt that they are. The prostatic groove opens on anterior and posterior branches in different <italic><tp:taxon-name>Asphalidesmus</tp:taxon-name></italic> species (with no sign of torsion in the course of the groove), on the tips of processes and subapically, and on the medial and lateral sides of the telopodite.</p><p>In his review of volvatory <tp:taxon-name>Polydesmida</tp:taxon-name>, <xref ref-type="bibr" rid="B7">Golovatch (2003)</xref> noted that the two Tasmanian <italic><tp:taxon-name>Asphalidesmus</tp:taxon-name></italic> species known at that time had only limited ability to coil (<xref ref-type="fig" rid="F1">Fig. 1C</xref>), yet both had several anatomical features found in tightly-coiling ‘oniscoid’ polydesmidans in other families: short legs, downward-flexed paranota and a slight overlap of paranota on successive rings. Three of the new <italic><tp:taxon-name>Asphalidesmus</tp:taxon-name></italic> species are known to coil tightly (<xref ref-type="fig" rid="F1">Fig. 1B</xref>), although in these species the paranota are short (on anterior-posterior axis) and do not overlap.</p><fig id="F1" position="float" orientation="portrait"><label>Figure 1.</label><caption><p><bold>A</bold> <italic><tp:taxon-name>Asphalidesmus leae</tp:taxon-name></italic> Silvestri, 1910, dorsal view of female, QVM 23:52009 <bold>B</bold> <italic><tp:taxon-name>Atopodesmus dorrigensis</tp:taxon-name></italic> sp. n., lateral view of coiled adult paratype, AM KS61085 <bold>C</bold> <italic><tp:taxon-name>Atopodesmus leae</tp:taxon-name></italic> Silvestri, 1910, lateral view of curled male, QVM 23:52009 <bold>D</bold> <italic><tp:taxon-name>Atopodesmus magnus</tp:taxon-name></italic> sp. n., ventral view of male, ANIC 64-000204 <bold>E, F</bold> Anterior views of ring 6 of males of <italic><tp:taxon-name>Atopodesmus leae</tp:taxon-name></italic> Silvestri, 1910 (<bold>E</bold>, QVM 23:41547) and paratype <italic><tp:taxon-name>Atopodesmus magnus</tp:taxon-name></italic> sp. n. (<bold>F</bold>, QM S90026) <bold>G</bold> <italic><tp:taxon-name>Atopodesmus otwayensis</tp:taxon-name></italic> sp. n., lateral view of last rings of paratype female, ANIC 64-000207. Scale bars: <bold>A–D</bold> = 1 mm, <bold>E–G</bold> = 0.25 mm.</p></caption><graphic xmlns:xlink="http://www.w3.org/1999/xlink" xlink:href="ZooKeys-093-043-g001.jpg" position="float" orientation="portrait" xlink:type="simple"/></fig></tp:treatment-sec><tp:treatment-sec><!--Section generated to contain objects referenced in tp:taxon-treatment.--><fig id="F12" position="float" orientation="portrait"><label>Figure 12.</label><caption><p><bold>A</bold> Outline map of Australia showing location of map <bold>B</bold>. <bold>B</bold> Localities for <italic><tp:taxon-name>Asphalidesmus otwayensis</tp:taxon-name></italic> sp. n. (crosses), <italic><tp:taxon-name>Atopodesmus allynensis</tp:taxon-name></italic> sp. n. (star), <italic><tp:taxon-name>Atopodesmus dorrigensis</tp:taxon-name></italic> sp. n. (filled triangles), all Queensland species (filled circles), unidentified <italic><tp:taxon-name>Asphalidesmus</tp:taxon-name></italic> (open squares) and questioned locality for <italic><tp:taxon-name>Atopodesmus magnus</tp:taxon-name></italic> sp. n. (question mark). Rectangle at top shows location of map <bold>C</bold>. <bold>C</bold> Localities in far north Queensland for <italic><tp:taxon-name>Atopodesmus bellendenkerensis</tp:taxon-name></italic> sp. n. (stars), <italic><tp:taxon-name>Atopodesmus carbinensis</tp:taxon-name></italic> sp. n. (filled triangles), <italic><tp:taxon-name>Atopodesmus magnus</tp:taxon-name></italic> sp. n. (open circles), <italic><tp:taxon-name>Atopodesmus minor</tp:taxon-name></italic> sp. n. (filled circles) and unidentified <italic><tp:taxon-name>Asphalidesmus</tp:taxon-name></italic> (open squares). Scale bar = 50 km. <bold>A</bold> and <bold>B</bold> are geographic projections, <bold>C</bold> is Mercator projection.</p></caption><graphic xmlns:xlink="http://www.w3.org/1999/xlink" xlink:href="ZooKeys-093-043-g012.jpg" position="float" orientation="portrait" xlink:type="simple"/></fig></tp:treatment-sec><ref-list><ref id="B18"><mixed-citation xmlns:xlink="http://www.w3.org/1999/xlink" xlink:type="simple"><person-group><name name-style="western"><surname>Silvestri</surname><given-names>F</given-names></name></person-group> (<year>1910</year>)<article-title> Descrizioni preliminari di nuovi generi di Diplopodi. I. Polydesmoidea.</article-title><source>Zoologischer Anzeiger</source><source>35</source>: <fpage>357</fpage>–<lpage>364</lpage>. (Online in Biodiversity Heritage Library)</mixed-citation></ref><ref id="B1"><mixed-citation xmlns:xlink="http://www.w3.org/1999/xlink" xlink:type="simple"><person-group><name name-style="western"><surname>Attems</surname><given-names>C</given-names></name></person-group> (<year>1914</year>)<article-title> Die indoaustralischen Myriapoden.</article-title><source>Archiv für Naturgeschichte (A)</source><volume>80</volume> (<issue>4</issue>):<fpage>1</fpage>-<lpage>398</lpage>.</mixed-citation></ref><ref id="B2"><mixed-citation xmlns:xlink="http://www.w3.org/1999/xlink" xlink:type="simple"><person-group><name name-style="western"><surname>Attems</surname><given-names>C</given-names></name></person-group> (<year>1926</year>)<article-title> Myriopoda.</article-title> In: <person-group><name name-style="western"><surname>Kükenthal</surname><given-names>W</given-names></name><name name-style="western"><surname>Krumbach</surname><given-names>T</given-names></name></person-group> (<role>Eds</role>) <source>Handbuch der Zoologie. Eine Naturgeschichte der Stämme des Tierreiches. 4(1). Progoneata, Chilopoda, Insecta I.</source><publisher-name>Walter de Gruyter and Co.</publisher-name>, <publisher-loc>Berlin and Leipzig</publisher-loc>, <fpage>1</fpage>–<lpage>402</lpage>.</mixed-citation></ref><ref id="B3"><mixed-citation xmlns:xlink="http://www.w3.org/1999/xlink" xlink:type="simple"><person-group><name name-style="western"><surname>Attems</surname><given-names>C</given-names></name></person-group> (<year>1931</year>)<article-title> Die Familie Leptodesmidae und andere Polydesmiden.</article-title><source>Zoologica (Stuttgart)</source><volume>30</volume>(<issue>3/4</issue>): <fpage>1</fpage>–<lpage>150</lpage>.</mixed-citation></ref><ref id="B4"><mixed-citation xmlns:xlink="http://www.w3.org/1999/xlink" xlink:type="simple"><person-group><name name-style="western"><surname>Attems</surname><given-names>C</given-names></name></person-group> (<year>1940</year>)<source> Das Tierreich. 70. Polydesmoidea. III. Fam. Polydesmidae, Vanhoeffeniidae, Cryptodesmidae, Oniscodesmidae, Sphaerotrichopidae, Peridontodesmidae, Rhachidesmidae, Macellolophidae, Pandirodesmidae.</source><publisher-name>Walter de Gruyter and Co.</publisher-name>, <publisher-loc>Berlin</publisher-loc>, <lpage>577</lpage> pp.</mixed-citation></ref><ref id="B5"><mixed-citation xmlns:xlink="http://www.w3.org/1999/xlink" xlink:type="simple"><person-group><name name-style="western"><surname>Brölemann</surname><given-names>HW</given-names></name></person-group> (<year>1916</year>)<article-title> Essai de classification des Polydesmiens (Myriapodes).</article-title><source>Annales de la Société Entomologique de France</source><volume>84</volume>: <fpage>523</fpage>–<lpage>608</lpage>. (Online in Biodiversity Heritage Library)</mixed-citation></ref><ref id="B19"><mixed-citation xmlns:xlink="http://www.w3.org/1999/xlink" xlink:type="simple"><person-group><name name-style="western"><surname>Verhoeff</surname><given-names>KW</given-names></name></person-group> (<year>1932</year>)<source> Dr H. G. Bronn’s Klassen und Ordnungen des Tier-Reichs wissentschaftlich dargestellt in Wort und Bild. 5(II)2. Gliederfüssler: Arthropoda. Klasse Diplopoda.</source><publisher-name>Akademische Verlagsgesellschaft m.b.H.</publisher-name>, <publisher-loc>Leipzig</publisher-loc>, <lpage>2084</lpage> pp.</mixed-citation></ref><ref id="B20"><mixed-citation xmlns:xlink="http://www.w3.org/1999/xlink" xlink:type="simple"><person-group><name name-style="western"><surname>Verhoeff</surname><given-names>KW</given-names></name></person-group> (<year>1936</year>)<article-title> Die Sphaerotrichopidae der südlichen Halbkugel und ihre Beziehungen.</article-title><source>Zoologischer Anzeiger</source><volume>114</volume>(<issue>1/2</issue>): <fpage>1</fpage>–<lpage>14</lpage>.</mixed-citation><!--PageBreak--></ref><ref id="B10"><mixed-citation xmlns:xlink="http://www.w3.org/1999/xlink" xlink:type="simple"><person-group><name name-style="western"><surname>Jeekel</surname><given-names>CAW</given-names></name></person-group> (<year>1971</year>)<article-title> Nomenclator generum et familiarum Diplopodorum: a list of the genus and family-group names in the Class Diplopoda from the 10th edition of Linnaeus, 1758, to the end of 1957.</article-title><source>Monografieën van de Nederlandse Entomologische Vereniging</source><volume>5</volume>: i–xii, <fpage>1</fpage>–<lpage>412</lpage>.</mixed-citation></ref><ref id="B11"><mixed-citation xmlns:xlink="http://www.w3.org/1999/xlink" xlink:type="simple"><person-group><name name-style="western"><surname>Jeekel</surname><given-names>CAW</given-names></name></person-group> (<year>1982</year>)<article-title> Millipedes from Australia, 4: A new genus and species of the family Dalodesmidae from Australia (Diplopoda, Polydesmida).</article-title><source>Bulletin Zoölogisch Museum, Universiteit van Amsterdam</source><volume>9</volume> (<issue>2</issue>):<fpage>9</fpage>-<lpage>15</lpage>.</mixed-citation></ref><ref id="B13"><mixed-citation xmlns:xlink="http://www.w3.org/1999/xlink" xlink:type="simple"><person-group><name name-style="western"><surname>Jeekel</surname><given-names>CAW</given-names></name></person-group> (<year>1986</year>)<article-title> Millipedes from Australia, 10: Three interesting new species and a new genus (Diplopoda: Sphaerotheriida, Spirobolida, Polydesmida).</article-title><source>Beaufortia</source><volume>36</volume> (<issue>3</issue>):<fpage>35</fpage>-<lpage>50</lpage>.</mixed-citation></ref><ref id="B9"><mixed-citation xmlns:xlink="http://www.w3.org/1999/xlink" xlink:type="simple"><person-group><name name-style="western"><surname>Hoffman</surname><given-names>RL</given-names></name></person-group> (<year>1980</year>) (‘1979’) <source>Classification of the Diplopoda.</source><publisher-name>Muséum d’Histoire Naturelle</publisher-name>, <publisher-loc>Genève</publisher-loc>, <lpage>237</lpage> pp.</mixed-citation></ref><ref id="B14"><mixed-citation xmlns:xlink="http://www.w3.org/1999/xlink" xlink:type="simple"><person-group><name name-style="western"><surname>Mesibov</surname><given-names>R</given-names></name></person-group> (<year>2002</year>)<article-title> Redescriptions of <italic>Asphalidesmus leae</italic> Silvestri, 1910 and <italic>A. parvus</italic> (Chamberlin, 1920) comb. nov. from Tasmania, Australia (Diplopoda: Polydesmida: Haplodesmidae).</article-title><source>Memoirs of Museum Victoria</source><volume>59</volume>(<issue>2</issue>): <fpage>531</fpage>–<lpage>540</lpage>. <ext-link ext-link-type="uri" xlink:href="http://museumvictoria.com.au/pages/4094/59_2_mesibov.pdf" xlink:type="simple">http://museumvictoria.com.au/pages/4094/59_2_mesibov.pdf</ext-link></mixed-citation></ref><ref id="B17"><mixed-citation xmlns:xlink="http://www.w3.org/1999/xlink" xlink:type="simple"><person-group><name name-style="western"><surname>Mesibov</surname><given-names>R</given-names></name></person-group> (<year>2009</year>)<article-title> A new millipede genus and a new species of <italic>Asphalidesmus</italic> Silvestri, 1910 (Diplopoda, Polydesmida, Dalodesmidea) from southern Tasmania, Australia.</article-title><source>ZooKeys</source><volume>7</volume>: <fpage>55</fpage>–<lpage>74</lpage>. (Online through <italic>ZooKeys</italic> website) <ext-link ext-link-type="uri" xlink:href="http://dx.doi.org/10.3897/zookeys.7.111" xlink:type="simple">doi:10.3897/zookeys.7.111</ext-link></mixed-citation></ref><ref id="B7"><mixed-citation xmlns:xlink="http://www.w3.org/1999/xlink" xlink:type="simple"><person-group><name name-style="western"><surname>Golovatch</surname><given-names>SI</given-names></name></person-group> (<year>2003</year>)<article-title> A review of the volvatory Polydesmida, with special reference to the patterns of volvation (Diplopoda).</article-title><source>African Invertebrates</source><volume>44</volume> (<issue>1</issue>):<fpage>39</fpage>-<lpage>60</lpage>.</mixed-citation></ref><ref id="B8"><mixed-citation xmlns:xlink="http://www.w3.org/1999/xlink" xlink:type="simple"><person-group><name name-style="western"><surname>Golovatch</surname><given-names>SI</given-names></name><name name-style="western"><surname>Geoffroy</surname><given-names>J-J</given-names></name><name name-style="western"><surname>Mauriès</surname><given-names>J-P</given-names></name><name name-style="western"><surname>VandenSpiegel</surname><given-names>D</given-names></name></person-group> (<year>2009</year>)<article-title> Review of the millipede family Haplodesmidae Cook, 1895, with descriptions of some new or poorly-known species (Diplopoda, Polydesmida).</article-title><source>ZooKeys</source><volume>7</volume>: <fpage>1</fpage>–<lpage>53</lpage>. (Online through <italic>ZooKeys</italic> website) <ext-link ext-link-type="uri" xlink:href="http://dx.doi.org/10.3897/zookeys.7.117" xlink:type="simple">doi:10.3897/zookeys.7.117</ext-link></mixed-citation></ref><ref id="B6"><mixed-citation xmlns:xlink="http://www.w3.org/1999/xlink" xlink:type="simple"><person-group><name name-style="western"><surname>Chamberlin</surname><given-names>RV</given-names></name></person-group> (<year>1920</year>)<article-title> The Myriopoda of the Australian region.</article-title><source>Bulletin of the Museum of Comparative Zoology</source><volume>64</volume>(<issue>1</issue>): <fpage>1</fpage>–<lpage>269</lpage>. (Online in Biodiversity Heritage Library)</mixed-citation></ref><ref id="B12"><mixed-citation xmlns:xlink="http://www.w3.org/1999/xlink" xlink:type="simple"><person-group><name name-style="western"><surname>Jeekel</surname><given-names>CAW</given-names></name></person-group> (<year>1984</year>)<article-title> Millipedes from Australia, 7: The identity of the genus <italic>Lissodesmus</italic> Chamberlin, with the description of four new species from Tasmania (Diplopoda, Polydesmida, Dalodesmidae).</article-title><source>Papers and Proceedings of the Royal Society of Tasmania</source><volume>118</volume>:<fpage>85</fpage>-<lpage>101</lpage>.</mixed-citation></ref></ref-list></tp:taxon-treatment>
