# Supplementary material for: New species of Asphalidesmus Silvestri, 1910 from Australia (Diplopoda, Polydesmida, Dalodesmidea)
Source: Zookeys. 2011 Apr 29;(93):43–65. doi: 10.3897/zookeys.93.1255 (PMC3095182; doi:10.3897/zookeys.93.1255)
Supplement: XML Treatment for Asphalidesmus allynensis [file zookeys.93.1255-treatment2.xml]

<!DOCTYPE tp:taxon-treatment
  PUBLIC "-//TaxonX//DTD Taxonomic Treatment Publishing DTD v0 20100105//EN" "tax-treatment-NSO.dtd">
<tp:taxon-treatment xmlns:tp="http://www.plazi.org/taxpub"><tp:treatment-meta><mixed-citation publication-type="journal"><person-group><name><surname>Mesibov</surname><given-names>Robert</given-names></name></person-group><article-title>New species of <italic>Asphalidesmus</italic> Silvestri, 1910 from Australia (Diplopoda, Polydesmida, Dalodesmidea)</article-title><source>Zookeys</source><day>29</day><month>4</month><year>2011</year><volume>2011</volume><issue>93</issue><fpage>43</fpage><lpage>65</lpage><pub-id pub-id-type="doi">10.3897/zookeys.93.1255</pub-id></mixed-citation></tp:treatment-meta><tp:nomenclature><tp:taxon-name>
                        <tp:taxon-name-part taxon-name-part-type="genus">Asphalidesmus</tp:taxon-name-part>
                        <tp:taxon-name-part taxon-name-part-type="species">allynensis</tp:taxon-name-part>
                    <object-id xmlns:xlink="http://www.w3.org/1999/xlink" xlink:type="simple">urn:lsid:zoobank.org:act:68732D56-5639-48F4-824C-676F98813319</object-id>
                    <object-id xmlns:xlink="http://www.w3.org/1999/xlink" xlink:type="simple">http://species-id.net/wiki/Asphalidesmus_allynensis</object-id>
                    </tp:taxon-name><tp:taxon-status xmlns:xlink="http://www.w3.org/1999/xlink" xlink:type="simple">sp. n.</tp:taxon-status><xref ref-type="fig" rid="F2">Figs 2A</xref><xref ref-type="fig" rid="F3">3A</xref><xref ref-type="fig" rid="F12">map fig. 12</xref></tp:nomenclature><tp:treatment-sec sec-type="Holotype"><title>Holotype.</title><p>Male, Allyn Stream, Barrington Tops, NSW, “<named-content xmlns:xlink="http://www.w3.org/1999/xlink" content-type="dwc:verbatimCoordinates" xlink:type="simple">32°14'S, 151°30'E</named-content>” (label data, incorrect; see Remarks), 1 February 1975, P.M. Johns, in <italic><tp:taxon-name>Nothofagus moorei</tp:taxon-name></italic> [forest], AM KS94167. Gonopods and remainder of body in two separate genitalia vials in the same sample tube.</p></tp:treatment-sec><tp:treatment-sec sec-type="Other material"><title>Other material.</title><p>None known.</p></tp:treatment-sec><tp:treatment-sec sec-type="Diagnosis"><title>Diagnosis.</title><p>Gonopod telopodite branching at ca one-third telopodite height, 5 transverse rows of tubercles on midbody metatergites.</p></tp:treatment-sec><tp:treatment-sec sec-type="Description"><title>Description.</title><p>Specimen somewhat decoloured and macerated, length ca 6 mm, ring 6 vertical diameter ca 0.6 mm and maximum width ca 0.9 mm. Midbody metatergites with 5 transverse rows of tubercles dorsally. Paranota narrow (<xref ref-type="fig" rid="F3">Fig. 3A</xref>), margin clearly divided into 3 (occasionally 4) lobes.</p><p>Gonopod telopodite (<xref ref-type="fig" rid="F2">Fig. 2A</xref>) divided at ca one-third telopodite height into anterior and posterior branches, below the division somewhat expanded posterolaterally, the base setose up to the division on posterior and posterolateral surfaces, the longest setae close to the division and directed distally. Posterior branch stout, curving first posteriorly, then distolaterally, mediolaterally flattening and expanding in distal half, the distal margin notched in anterior half, anterior to the notch the margin slightly bent medially and finely dentate. Posterior branch also with small, flat, near-rectangular process arising on medial surface of branch at ca one-half branch height and directed distally and slightly medially, the distal and posterior margins of the process <!--PageBreak-->roughened. Anterior branch more slender than posterior branch, curving smoothly posterodistally, tip slightly flattened mediolaterally and bent to lie medial to expanded tip of posterior branch and just anterodistal and lateral to tip of rectangular process on that branch. Prostatic groove following anterior surface of posterior branch, then<!--PageBreak--> curving posteriorly to terminate in small, conical projection on posteromedial surface of branch at origin of rectangular process.</p><fig id="F2" position="float" orientation="portrait"><label>Figure 2.</label><caption><p>Gonopod telopodites, drawn to same scale; scale bar = 0.25 mm. Dashed lines indicate course of prostatic groove; setae not shown; <bold>ab</bold> = anterior branch, <bold>pb</bold> = posterior branch. <bold>A</bold> <italic><tp:taxon-name>Asphalidesmus allynensis</tp:taxon-name></italic> sp. n., holotype, AM KS94167, medial (left) and anteromedial views (right) of left gonopod telopodite. <bold>B</bold> <italic><tp:taxon-name>Atopodesmus dorrigensis</tp:taxon-name></italic> sp. n., paratype, AM KS61085, posterolateral view of right gonopod telopodite <bold>C</bold> <italic><tp:taxon-name>Atopodesmus magnus</tp:taxon-name></italic> sp .n., paratype, QM S90026, medial view of right gonopod telopodite <bold>D</bold> <italic><tp:taxon-name>Atopodesmus otwayensis</tp:taxon-name></italic> sp. n., paratype, ANIC 64-000207, posteromedial view of right gonopod telopodite.</p></caption><graphic xmlns:xlink="http://www.w3.org/1999/xlink" xlink:href="ZooKeys-093-043-g002.jpg" position="float" orientation="portrait" xlink:type="simple"/></fig></tp:treatment-sec><tp:treatment-sec sec-type="Distribution"><title>Distribution.</title><p>So far known only from cool temperate rainforest on the Barrington Tops in central, near-coastal New South Wales (<xref ref-type="fig" rid="F12">Fig. 12</xref>; see also Remarks).</p></tp:treatment-sec><tp:treatment-sec sec-type="Etymology"><title>Etymology.</title><p>For the Allyn River, type locality of this species.</p></tp:treatment-sec><tp:treatment-sec sec-type="Remarks"><title>Remarks.</title><p>‘Allyn Stream’ seems to be an obsolete local name for the Allyn River, whose tributaries flow through high-elevation <italic><tp:taxon-name>Nothofagus moorei</tp:taxon-name></italic> rainforest. The latitude/longitude on the printed specimen label marks the start of the Allyn River Road in long-cleared farmland at ca 220 m elevation. The latitude/longitude may have been added when the original handwritten label was replaced by a printed one (G. Milledge, pers. comm., 1 March 2011) The most likely collection sites are ca 10 km to the north-northwest, on forest roads through <italic><tp:taxon-name>Nothofagus moorei</tp:taxon-name></italic> forest above ca 700 m. My best guess is <named-content xmlns:xlink="http://www.w3.org/1999/xlink" content-type="dwc:verbatimCoordinates" xlink:type="simple">32°09'S, 151°27'E</named-content> ±3 km (see Appendix).</p></tp:treatment-sec><tp:treatment-sec><!--Section generated to contain objects referenced in tp:taxon-treatment.--><fig id="F3" position="float" orientation="portrait"><label>Figure 3.</label><caption><p>Anterior views of ring 6 (<bold>A–D, F</bold>) and ring 9 (<bold>E</bold>) of male <italic><tp:taxon-name>Asphalidesmus</tp:taxon-name></italic> spp., photographed at same scale; scale bar = 0.5 mm. <bold>A</bold> <italic><tp:taxon-name>Atopodesmus allynensis</tp:taxon-name></italic> sp. n., holotype, AM KS94167 <bold>B</bold> <italic><tp:taxon-name>Atopodesmus dorrigensis</tp:taxon-name></italic> sp. n., paratype, AM KS61085 <bold>C</bold> <italic><tp:taxon-name>Atopodesmus otwayensis</tp:taxon-name></italic> sp. n., paratype, ANIC 64-000207 <bold>D</bold> <italic><tp:taxon-name>Atopodesmus bellendenkerensis</tp:taxon-name></italic> sp. n., paratype, QM S90018 <bold>E</bold> <italic><tp:taxon-name>Atopodesmus carbinensis</tp:taxon-name></italic> sp. n., holotype, QM S90023 <bold>F</bold> <italic><tp:taxon-name>Atopodesmus minor</tp:taxon-name></italic> sp. n., paratype, ANIC 64-000205. (See Fig. 1 for comparable views of <italic><tp:taxon-name>Atopodesmus leae</tp:taxon-name></italic> Silvestri, 1910 and <italic><tp:taxon-name>Atopodesmus magnus</tp:taxon-name></italic> sp. n.)</p></caption><graphic xmlns:xlink="http://www.w3.org/1999/xlink" xlink:href="ZooKeys-093-043-g003.jpg" position="float" orientation="portrait" xlink:type="simple"/></fig><fig id="F12" position="float" orientation="portrait"><label>Figure 12.</label><caption><p><bold>A</bold> Outline map of Australia showing location of map <bold>B</bold>. <bold>B</bold> Localities for <italic><tp:taxon-name>Asphalidesmus otwayensis</tp:taxon-name></italic> sp. n. (crosses), <italic><tp:taxon-name>Atopodesmus allynensis</tp:taxon-name></italic> sp. n. (star), <italic><tp:taxon-name>Atopodesmus dorrigensis</tp:taxon-name></italic> sp. n. (filled triangles), all Queensland species (filled circles), unidentified <italic><tp:taxon-name>Asphalidesmus</tp:taxon-name></italic> (open squares) and questioned locality for <italic><tp:taxon-name>Atopodesmus magnus</tp:taxon-name></italic> sp. n. (question mark). Rectangle at top shows location of map <bold>C</bold>. <bold>C</bold> Localities in far north Queensland for <italic><tp:taxon-name>Atopodesmus bellendenkerensis</tp:taxon-name></italic> sp. n. (stars), <italic><tp:taxon-name>Atopodesmus carbinensis</tp:taxon-name></italic> sp. n. (filled triangles), <italic><tp:taxon-name>Atopodesmus magnus</tp:taxon-name></italic> sp. n. (open circles), <italic><tp:taxon-name>Atopodesmus minor</tp:taxon-name></italic> sp. n. (filled circles) and unidentified <italic><tp:taxon-name>Asphalidesmus</tp:taxon-name></italic> (open squares). Scale bar = 50 km. <bold>A</bold> and <bold>B</bold> are geographic projections, <bold>C</bold> is Mercator projection.</p></caption><graphic xmlns:xlink="http://www.w3.org/1999/xlink" xlink:href="ZooKeys-093-043-g012.jpg" position="float" orientation="portrait" xlink:type="simple"/></fig></tp:treatment-sec></tp:taxon-treatment>
