# Supplementary material for: New species of Asphalidesmus Silvestri, 1910 from Australia (Diplopoda, Polydesmida, Dalodesmidea)
Source: Zookeys. 2011 Apr 29;(93):43–65. doi: 10.3897/zookeys.93.1255 (PMC3095182; doi:10.3897/zookeys.93.1255)
Supplement: XML Treatment for Asphalidesmus bellendenkerensis [file zookeys.93.1255-treatment3.xml]

<!DOCTYPE tp:taxon-treatment
  PUBLIC "-//TaxonX//DTD Taxonomic Treatment Publishing DTD v0 20100105//EN" "tax-treatment-NSO.dtd">
<tp:taxon-treatment xmlns:tp="http://www.plazi.org/taxpub"><tp:treatment-meta><mixed-citation publication-type="journal"><person-group><name><surname>Mesibov</surname><given-names>Robert</given-names></name></person-group><article-title>New species of <italic>Asphalidesmus</italic> Silvestri, 1910 from Australia (Diplopoda, Polydesmida, Dalodesmidea)</article-title><source>Zookeys</source><day>29</day><month>4</month><year>2011</year><volume>2011</volume><issue>93</issue><fpage>43</fpage><lpage>65</lpage><pub-id pub-id-type="doi">10.3897/zookeys.93.1255</pub-id></mixed-citation></tp:treatment-meta><tp:nomenclature><tp:taxon-name>
                        <tp:taxon-name-part taxon-name-part-type="genus">Asphalidesmus</tp:taxon-name-part>
                        <tp:taxon-name-part taxon-name-part-type="species">bellendenkerensis</tp:taxon-name-part>
                    <object-id xmlns:xlink="http://www.w3.org/1999/xlink" xlink:type="simple">urn:lsid:zoobank.org:act:C1B3140F-F571-4942-992F-2A5DFBC1D8B7</object-id>
                    <object-id xmlns:xlink="http://www.w3.org/1999/xlink" xlink:type="simple">http://species-id.net/wiki/Asphalidesmus_bellendenkerensis</object-id>
                    </tp:taxon-name><tp:taxon-status xmlns:xlink="http://www.w3.org/1999/xlink" xlink:type="simple">sp. n.</tp:taxon-status><xref ref-type="fig" rid="F3">Figs 3D</xref><xref ref-type="fig" rid="F4">4A, 4B</xref><xref ref-type="fig" rid="F12">map fig. 12</xref></tp:nomenclature><tp:treatment-sec sec-type="Holotype"><title>Holotype.</title><p>Male, Bellenden Ker Range, Qld, cable tower 3, <italic><named-content xmlns:xlink="http://www.w3.org/1999/xlink" content-type="dwc:verbatimCoordinates" xlink:type="simple">17°16'04"S, 145°53'00"E</named-content></italic>(see Remarks) ±0.25 km, 1000 m, 17–24 October 1981, Queensland Museum staff and ‘Earthwatch’ personnel, QM S90017.</p></tp:treatment-sec><tp:treatment-sec sec-type="Paratypes"><title>Paratypes.</title><p>2 males, 2 females, details as for holotype but 25–31 October 1981, QM berlesate 324, rainforest, sieved litter, QM S90020; 5 males, 6 females, same details but QM berlesate 330, QM S90018; 4 males, 3 females, same details but QM berlesate 333, stick brushings, QM S90021; 1 male, 2 females, same details but summit TV station, <italic><named-content xmlns:xlink="http://www.w3.org/1999/xlink" content-type="dwc:verbatimCoordinates" xlink:type="simple">17°15'52"S, 145°51'14"E</named-content></italic> (see Remarks) ±0.25 km, 1560 m, 1–7 November 1981, QM berlesate 337, QM S90019.</p></tp:treatment-sec><tp:treatment-sec sec-type="Other material"><title>Other material.</title><p>2 males, North Bell Peak via Gordonvale, Qld, <italic><named-content xmlns:xlink="http://www.w3.org/1999/xlink" content-type="dwc:verbatimCoordinates" xlink:type="simple">17°05'19"S, 145°52'44"E</named-content></italic> ±0.5 km, 900 m, 16 September 1981, G. Monteith and D. Cook, QM berlesate 300, rainforest, sieved litter and moss, QM S90022.</p></tp:treatment-sec><tp:treatment-sec sec-type="Diagnosis"><title>Diagnosis.</title><p>Gonopod telopodite branches curling around and nested in plane at right angles to long axis of telopodite, 4 transverse rows of tubercles on midbody metatergites.</p></tp:treatment-sec><tp:treatment-sec sec-type="Description"><title>Description.</title><p>Males and females approximately the same size, length ca 4 mm, ring 6 vertical diameter ca 0.4 mm and maximum width ca 0.7 mm. Midbody metatergites with 4 transverse rows of tubercles dorsally. Paranota wide (<xref ref-type="fig" rid="F3">Fig. 3D</xref>); anterior and lateral margins in single convex curve, posterior margin straight; 3–4 weakly defined marginal lobes.</p><p>Gonopod telopodite (<xref ref-type="fig" rid="F4">Figs 4A, 4B</xref>) upright, rounded-triangular in cross-section, tapering slightly and flattening distally, with small, scattered setae on posterior surface to ca two-thirds telopodite height; divided at ca seven-eighths telopodite height into complex, flattened anterolateral and posteromedial branches. Anterolateral branch with distal margin curving in plane at approximate right angle to telopodite long axis, extending in tight <!--PageBreak--><!--PageBreak-->arc posteriorly as blade-like process terminating in fold of posteromedial process close to inner (medial) side of telopodite. Posteromedial branch folded laterally on posterior margin of process, extending distally as flat process with truncate tip, the tip bluntly dentate with taller, triangular extension at posterior end. Posteromedial branch with two additional processes: (1) anterior process nested by, and curving to follow, anterolateral branch, terminating in fold of posteromedial branch just distal to tip of anterolateral branch process; (2) small lateral process arising ca halfway across diameter of ‘circle’ formed by anterolateral branch, directed posterolaterally, curling distally at tip where it reaches anterolateral branch. Prostatic groove on anteromedial surface, abruptly entering anterior process of posteromedial branch and following arc of process, opening at process tip.</p><fig id="F3" position="float" orientation="portrait"><label>Figure 3.</label><caption><p>Anterior views of ring 6 (<bold>A–D, F</bold>) and ring 9 (<bold>E</bold>) of male <italic><tp:taxon-name>Asphalidesmus</tp:taxon-name></italic> spp., photographed at same scale; scale bar = 0.5 mm. <bold>A</bold> <italic><tp:taxon-name>Atopodesmus allynensis</tp:taxon-name></italic> sp. n., holotype, AM KS94167 <bold>B</bold> <italic><tp:taxon-name>Atopodesmus dorrigensis</tp:taxon-name></italic> sp. n., paratype, AM KS61085 <bold>C</bold> <italic><tp:taxon-name>Atopodesmus otwayensis</tp:taxon-name></italic> sp. n., paratype, ANIC 64-000207 <bold>D</bold> <italic><tp:taxon-name>Atopodesmus bellendenkerensis</tp:taxon-name></italic> sp. n., paratype, QM S90018 <bold>E</bold> <italic><tp:taxon-name>Atopodesmus carbinensis</tp:taxon-name></italic> sp. n., holotype, QM S90023 <bold>F</bold> <italic><tp:taxon-name>Atopodesmus minor</tp:taxon-name></italic> sp. n., paratype, ANIC 64-000205. (See Fig. 1 for comparable views of <italic><tp:taxon-name>Atopodesmus leae</tp:taxon-name></italic> Silvestri, 1910 and <italic><tp:taxon-name>Atopodesmus magnus</tp:taxon-name></italic> sp. n.)</p></caption><graphic xmlns:xlink="http://www.w3.org/1999/xlink" xlink:href="ZooKeys-093-043-g003.jpg" position="float" orientation="portrait" xlink:type="simple"/></fig></tp:treatment-sec><tp:treatment-sec sec-type="Distribution"><title>Distribution.</title><p>Known from tropical rainforest in far north Queensland on the Bellenden Ker Range and on the Malbon Thompson Range near Gordonvale; the two localities are ca 20 km apart (<xref ref-type="fig" rid="F12">Fig. 12</xref>).</p></tp:treatment-sec><tp:treatment-sec sec-type="Etymology"><title>Etymology.</title><p>For the type locality of this species. At the summit of the range is the wettest meteorological station in Australia (Australian Bureau of Meteorology site 31141), averaging more than 8 m of rain per year. Three of the <italic><tp:taxon-name>Atopodesmus bellendenkerensis</tp:taxon-name></italic> specimens are from this site.</p></tp:treatment-sec><tp:treatment-sec sec-type="Remarks"><title>Remarks.</title><p><italic><tp:taxon-name>Atopodesmus bellendenkerensis</tp:taxon-name></italic> is a striking exception to the dalodesmidean ‘rule of thumb’ that smaller species have simpler gonopods. The complex topology of the telopodite tip can only be clearly seen at high magnification using a scanning electron microscope (<xref ref-type="fig" rid="F4">Fig. 4B</xref>).</p><p>This species can coil tightly in a spiral, but most of the specimens examined are only partly coiled.</p><p>Latitude/longitude data for the Bellenden Ker Range sites were obtained using Google Earth with advice from the Bellenden Ker cableway operator. The latitude/longitude figures for North Bell Peak are from the QM collection database.</p></tp:treatment-sec><tp:treatment-sec><!--Section generated to contain objects referenced in tp:taxon-treatment.--><fig id="F4" position="float" orientation="portrait"><label>Figure 4.</label><caption><p><italic><tp:taxon-name>Asphalidesmus bellendenkerensis</tp:taxon-name></italic> sp. n., paratype, QM S90018. Views of gonopods in situ (<bold>A</bold>) and telopodite tips (<bold>B</bold>). <bold>alb</bold> = anterolateral branch, <bold>pmb</bold> = posteromedial branch, <bold>o</bold> = points to process on which prostatic groove opens. Scale bars: <bold>A</bold> = 0.05 mm, <bold>B</bold> = 0.025 mm.</p></caption><graphic xmlns:xlink="http://www.w3.org/1999/xlink" xlink:href="ZooKeys-093-043-g004.jpg" position="float" orientation="portrait" xlink:type="simple"/></fig><fig id="F12" position="float" orientation="portrait"><label>Figure 12.</label><caption><p><bold>A</bold> Outline map of Australia showing location of map <bold>B</bold>. <bold>B</bold> Localities for <italic><tp:taxon-name>Asphalidesmus otwayensis</tp:taxon-name></italic> sp. n. (crosses), <italic><tp:taxon-name>Atopodesmus allynensis</tp:taxon-name></italic> sp. n. (star), <italic><tp:taxon-name>Atopodesmus dorrigensis</tp:taxon-name></italic> sp. n. (filled triangles), all Queensland species (filled circles), unidentified <italic><tp:taxon-name>Asphalidesmus</tp:taxon-name></italic> (open squares) and questioned locality for <italic><tp:taxon-name>Atopodesmus magnus</tp:taxon-name></italic> sp. n. (question mark). Rectangle at top shows location of map <bold>C</bold>. <bold>C</bold> Localities in far north Queensland for <italic><tp:taxon-name>Atopodesmus bellendenkerensis</tp:taxon-name></italic> sp. n. (stars), <italic><tp:taxon-name>Atopodesmus carbinensis</tp:taxon-name></italic> sp. n. (filled triangles), <italic><tp:taxon-name>Atopodesmus magnus</tp:taxon-name></italic> sp. n. (open circles), <italic><tp:taxon-name>Atopodesmus minor</tp:taxon-name></italic> sp. n. (filled circles) and unidentified <italic><tp:taxon-name>Asphalidesmus</tp:taxon-name></italic> (open squares). Scale bar = 50 km. <bold>A</bold> and <bold>B</bold> are geographic projections, <bold>C</bold> is Mercator projection.</p></caption><graphic xmlns:xlink="http://www.w3.org/1999/xlink" xlink:href="ZooKeys-093-043-g012.jpg" position="float" orientation="portrait" xlink:type="simple"/></fig></tp:treatment-sec></tp:taxon-treatment>
