# Supplementary material for: New species of Asphalidesmus Silvestri, 1910 from Australia (Diplopoda, Polydesmida, Dalodesmidea)
Source: Zookeys. 2011 Apr 29;(93):43–65. doi: 10.3897/zookeys.93.1255 (PMC3095182; doi:10.3897/zookeys.93.1255)
Supplement: XML Treatment for Asphalidesmus carbinensis [file zookeys.93.1255-treatment4.xml]

<!DOCTYPE tp:taxon-treatment
  PUBLIC "-//TaxonX//DTD Taxonomic Treatment Publishing DTD v0 20100105//EN" "tax-treatment-NSO.dtd">
<tp:taxon-treatment xmlns:tp="http://www.plazi.org/taxpub"><tp:treatment-meta><mixed-citation publication-type="journal"><person-group><name><surname>Mesibov</surname><given-names>Robert</given-names></name></person-group><article-title>New species of <italic>Asphalidesmus</italic> Silvestri, 1910 from Australia (Diplopoda, Polydesmida, Dalodesmidea)</article-title><source>Zookeys</source><day>29</day><month>4</month><year>2011</year><volume>2011</volume><issue>93</issue><fpage>43</fpage><lpage>65</lpage><pub-id pub-id-type="doi">10.3897/zookeys.93.1255</pub-id></mixed-citation></tp:treatment-meta><tp:nomenclature><tp:taxon-name>
                        <tp:taxon-name-part taxon-name-part-type="genus">Asphalidesmus</tp:taxon-name-part>
                        <tp:taxon-name-part taxon-name-part-type="species">carbinensis</tp:taxon-name-part>
                    <object-id xmlns:xlink="http://www.w3.org/1999/xlink" xlink:type="simple">urn:lsid:zoobank.org:act:747EE116-BC34-4F60-9BEF-05300EE8BC75</object-id>
                    <object-id xmlns:xlink="http://www.w3.org/1999/xlink" xlink:type="simple">http://species-id.net/wiki/Asphalidesmus_carbinensis</object-id>
                    </tp:taxon-name><tp:taxon-status xmlns:xlink="http://www.w3.org/1999/xlink" xlink:type="simple">sp. n.</tp:taxon-status><xref ref-type="fig" rid="F3">Figs 3E</xref><xref ref-type="fig" rid="F5">5A, 5B</xref><xref ref-type="fig" rid="F12">map fig. 12</xref></tp:nomenclature><tp:treatment-sec sec-type="Holotype"><title>Holotype.</title><p>Male, Mt Lewis Road, Qld, 29 km from highway, <italic><named-content xmlns:xlink="http://www.w3.org/1999/xlink" content-type="dwc:verbatimCoordinates" xlink:type="simple">16°30'44"S, 145°16'10"E</named-content></italic> ±0.5 km, 1210 m, 29 November 1997, D. Cook, QM berlesate 964, rainforest, leaf litter, QM S90023, ex QM S35904. Gonopods and remainder of body in two separate genitalia vials in the same sample tube.</p></tp:treatment-sec><tp:treatment-sec sec-type="Paratypes"><title>Paratypes.</title><p>1 male, 1 female, 2 km SE of Mt Spurgeon via Mt Carbine, Qld, <italic><named-content xmlns:xlink="http://www.w3.org/1999/xlink" content-type="dwc:verbatimCoordinates" xlink:type="simple">16°27'17"S, 145°12'26"E</named-content></italic> ±0.5 km, 1100 m, 20 December 1988, G. Monteith and G. Thompson, QM berlesate 825, rainforest, sieved litter, QM S90024.</p></tp:treatment-sec><tp:treatment-sec sec-type="Other material"><title>Other material.</title><p>None known.</p></tp:treatment-sec><tp:treatment-sec sec-type="Diagnosis"><title>Diagnosis.</title><p>Gonopod telopodite not obviously divided into branches, instead with 4 small, pointed apical processes; 4 transverse rows of tubercles on midbody metatergites<!--PageBreak--><!--PageBreak-->.</p></tp:treatment-sec><tp:treatment-sec sec-type="Description"><title>Description.</title><p>Males and females approximately the same size, length ca 5 mm, ring 6 vertical diameter ca 0.5 mm and maximum width ca 0.9 mm. Midbody metatergites with 4 transverse rows of tubercles dorsally. Paranota wide (<xref ref-type="fig" rid="F3">Fig. 3E</xref>); anterior and lateral margins in single convex curve, posterior margin straight; 3–4 weakly defined marginal lobes.</p><p>Gonopod telopodite (<xref ref-type="fig" rid="F5">Figs 5A, 5B</xref>) cylindrical, tapering distally, extended laterally at base as flange; basal one-quarter of telopodite with numerous minute, round bumps on posterior and posterolateral surfaces; sparse, strong setae to ca two-thirds telopodite height on posterior and posterolateral surfaces. Telopodite not evidently divided into branches, instead with cluster of 4 small, pointed processes at apex. From anterior to posterior: (1) short, spine-like process directed distally and very slightly medially; (2) short, spine-like process, slightly smaller than process (1), directed distally and slightly posteriorly; (3) longest process, directed distolaterally, tapering to sharp point curled medially to form ‘fish-hook’, with short, blunt, medial extension at ca two-thirds process height; (4) blade-like process, intermediate in length between (1) and (3), directed distally but bent posterolaterally at ca one-third process height. Prostatic groove on anteromedial surface of telopodite, entering process (3) and terminating on the short, blunt extension.</p><fig id="F4" position="float" orientation="portrait"><label>Figure 4.</label><caption><p><italic><tp:taxon-name>Asphalidesmus bellendenkerensis</tp:taxon-name></italic> sp. n., paratype, QM S90018. Views of gonopods in situ (<bold>A</bold>) and telopodite tips (<bold>B</bold>). <bold>alb</bold> = anterolateral branch, <bold>pmb</bold> = posteromedial branch, <bold>o</bold> = points to process on which prostatic groove opens. Scale bars: <bold>A</bold> = 0.05 mm, <bold>B</bold> = 0.025 mm.</p></caption><graphic xmlns:xlink="http://www.w3.org/1999/xlink" xlink:href="ZooKeys-093-043-g004.jpg" position="float" orientation="portrait" xlink:type="simple"/></fig></tp:treatment-sec><tp:treatment-sec sec-type="Distribution"><title>Distribution.</title><p>So far known only from tropical rainforest on the Carbine Range in far north Queensland (<xref ref-type="fig" rid="F12">Fig. 12</xref>).</p></tp:treatment-sec><tp:treatment-sec sec-type="Etymology"><title>Etymology.</title><p>For the Carbine Range, type locality of this species.</p></tp:treatment-sec><tp:treatment-sec sec-type="Remarks"><title>Remarks.</title><p>Latitude/longitude data are from the QM collection database.</p></tp:treatment-sec><tp:treatment-sec><!--Section generated to contain objects referenced in tp:taxon-treatment.--><fig id="F3" position="float" orientation="portrait"><label>Figure 3.</label><caption><p>Anterior views of ring 6 (<bold>A–D, F</bold>) and ring 9 (<bold>E</bold>) of male <italic><tp:taxon-name>Asphalidesmus</tp:taxon-name></italic> spp., photographed at same scale; scale bar = 0.5 mm. <bold>A</bold> <italic><tp:taxon-name>Atopodesmus allynensis</tp:taxon-name></italic> sp. n., holotype, AM KS94167 <bold>B</bold> <italic><tp:taxon-name>Atopodesmus dorrigensis</tp:taxon-name></italic> sp. n., paratype, AM KS61085 <bold>C</bold> <italic><tp:taxon-name>Atopodesmus otwayensis</tp:taxon-name></italic> sp. n., paratype, ANIC 64-000207 <bold>D</bold> <italic><tp:taxon-name>Atopodesmus bellendenkerensis</tp:taxon-name></italic> sp. n., paratype, QM S90018 <bold>E</bold> <italic><tp:taxon-name>Atopodesmus carbinensis</tp:taxon-name></italic> sp. n., holotype, QM S90023 <bold>F</bold> <italic><tp:taxon-name>Atopodesmus minor</tp:taxon-name></italic> sp. n., paratype, ANIC 64-000205. (See Fig. 1 for comparable views of <italic><tp:taxon-name>Atopodesmus leae</tp:taxon-name></italic> Silvestri, 1910 and <italic><tp:taxon-name>Atopodesmus magnus</tp:taxon-name></italic> sp. n.)</p></caption><graphic xmlns:xlink="http://www.w3.org/1999/xlink" xlink:href="ZooKeys-093-043-g003.jpg" position="float" orientation="portrait" xlink:type="simple"/></fig><fig id="F5" position="float" orientation="portrait"><label>Figure 5.</label><caption><p><italic><tp:taxon-name>Asphalidesmus carbinensis</tp:taxon-name></italic> sp. n., paratype, QM S90024. Views of gonopods in situ (<bold>A</bold>) and telopodite tips (<bold>B</bold>). <bold>1, 2, 3, 4</bold> = processes 1–4, respectively (see text for explanation), <bold>o =</bold> points to process on which prostatic groove opens. Scale bars: <bold>A</bold> = 0.05 mm, <bold>B</bold> = 0.025 mm.</p></caption><graphic xmlns:xlink="http://www.w3.org/1999/xlink" xlink:href="ZooKeys-093-043-g005.jpg" position="float" orientation="portrait" xlink:type="simple"/></fig><fig id="F12" position="float" orientation="portrait"><label>Figure 12.</label><caption><p><bold>A</bold> Outline map of Australia showing location of map <bold>B</bold>. <bold>B</bold> Localities for <italic><tp:taxon-name>Asphalidesmus otwayensis</tp:taxon-name></italic> sp. n. (crosses), <italic><tp:taxon-name>Atopodesmus allynensis</tp:taxon-name></italic> sp. n. (star), <italic><tp:taxon-name>Atopodesmus dorrigensis</tp:taxon-name></italic> sp. n. (filled triangles), all Queensland species (filled circles), unidentified <italic><tp:taxon-name>Asphalidesmus</tp:taxon-name></italic> (open squares) and questioned locality for <italic><tp:taxon-name>Atopodesmus magnus</tp:taxon-name></italic> sp. n. (question mark). Rectangle at top shows location of map <bold>C</bold>. <bold>C</bold> Localities in far north Queensland for <italic><tp:taxon-name>Atopodesmus bellendenkerensis</tp:taxon-name></italic> sp. n. (stars), <italic><tp:taxon-name>Atopodesmus carbinensis</tp:taxon-name></italic> sp. n. (filled triangles), <italic><tp:taxon-name>Atopodesmus magnus</tp:taxon-name></italic> sp. n. (open circles), <italic><tp:taxon-name>Atopodesmus minor</tp:taxon-name></italic> sp. n. (filled circles) and unidentified <italic><tp:taxon-name>Asphalidesmus</tp:taxon-name></italic> (open squares). Scale bar = 50 km. <bold>A</bold> and <bold>B</bold> are geographic projections, <bold>C</bold> is Mercator projection.</p></caption><graphic xmlns:xlink="http://www.w3.org/1999/xlink" xlink:href="ZooKeys-093-043-g012.jpg" position="float" orientation="portrait" xlink:type="simple"/></fig></tp:treatment-sec></tp:taxon-treatment>
