# Supplementary material for: New species of Asphalidesmus Silvestri, 1910 from Australia (Diplopoda, Polydesmida, Dalodesmidea)
Source: Zookeys. 2011 Apr 29;(93):43–65. doi: 10.3897/zookeys.93.1255 (PMC3095182; doi:10.3897/zookeys.93.1255)
Supplement: XML Treatment for Asphalidesmus dorrigensis [file zookeys.93.1255-treatment5.xml]

<!DOCTYPE tp:taxon-treatment
  PUBLIC "-//TaxonX//DTD Taxonomic Treatment Publishing DTD v0 20100105//EN" "tax-treatment-NSO.dtd">
<tp:taxon-treatment xmlns:tp="http://www.plazi.org/taxpub"><tp:treatment-meta><mixed-citation publication-type="journal"><person-group><name><surname>Mesibov</surname><given-names>Robert</given-names></name></person-group><article-title>New species of <italic>Asphalidesmus</italic> Silvestri, 1910 from Australia (Diplopoda, Polydesmida, Dalodesmidea)</article-title><source>Zookeys</source><day>29</day><month>4</month><year>2011</year><volume>2011</volume><issue>93</issue><fpage>43</fpage><lpage>65</lpage><pub-id pub-id-type="doi">10.3897/zookeys.93.1255</pub-id></mixed-citation></tp:treatment-meta><tp:nomenclature><tp:taxon-name>
                        <tp:taxon-name-part taxon-name-part-type="genus">Asphalidesmus</tp:taxon-name-part>
                        <tp:taxon-name-part taxon-name-part-type="species">dorrigensis</tp:taxon-name-part>
                    <object-id xmlns:xlink="http://www.w3.org/1999/xlink" xlink:type="simple">urn:lsid:zoobank.org:act:9AF852C4-C859-4780-ABE2-97362164915D</object-id>
                    <object-id xmlns:xlink="http://www.w3.org/1999/xlink" xlink:type="simple">http://species-id.net/wiki/Asphalidesmus_dorrigensis</object-id>
                    </tp:taxon-name><tp:taxon-status xmlns:xlink="http://www.w3.org/1999/xlink" xlink:type="simple">sp. n.</tp:taxon-status><xref ref-type="fig" rid="F1">Figs 1B</xref><xref ref-type="fig" rid="F2">2B</xref><xref ref-type="fig" rid="F3">3B</xref><xref ref-type="fig" rid="F6">6A, 6B</xref><xref ref-type="fig" rid="F12">map fig. 12</xref></tp:nomenclature><tp:treatment-sec sec-type="Holotype"><title>Holotype.</title><p>Male, Dorrigo National Park, NSW, west bank of Rosewood River, end of Little North Arm Road, <named-content xmlns:xlink="http://www.w3.org/1999/xlink" content-type="dwc:verbatimCoordinates" xlink:type="simple">30°24'03"S, 152°46'18"E</named-content> ±50 m, 110 m, 10–24 November 1999, M. Gray, G. Milledge and H. Smith, pitfall traps, Hotspots NE NSW site 7, AM KS114458, ex KS61085.</p></tp:treatment-sec><tp:treatment-sec sec-type="Paratypes"><title>Paratypes.</title><p>7 males, 14 females, 29 adults tightly coiled and not checked for gender, details as for holotype, AM KS61085.</p></tp:treatment-sec><tp:treatment-sec sec-type="Other material"><title>Other material.</title><p>(All from NSW) 11 males, 3 females, Dorrigo National Park, <italic><named-content xmlns:xlink="http://www.w3.org/1999/xlink" content-type="dwc:verbatimCoordinates" xlink:type="simple">30°22'S, 152°43'E</named-content></italic> ±1 km, &lt;1000 m, 7 November 1967, R.J. Bartell and L.B. Barton-Browne, ANIC berlesate 40, palm/rainforest, leaf mould, ANIC 64-000200; 6 males, 5 females, Cobcroft camp, Werrikimbe National Park, <italic><named-content xmlns:xlink="http://www.w3.org/1999/xlink" content-type="dwc:verbatimCoordinates" xlink:type="simple">31°15'S, 152°11'E</named-content></italic> ±1 km, 12 November 1982, J. Doyen, ANIC berlesate 858, closed rainforest litter, ANIC 64-000201; 8 males, 7 females, Cobcroft Creek, Werrikimbe National Park, <named-content xmlns:xlink="http://www.w3.org/1999/xlink" content-type="dwc:verbatimCoordinates" xlink:type="simple">31°16'S, 152°11'E</named-content> ±1 km, 13 June 1982, L. Hill, ANIC berlesate 832, closed forest litter, ANIC 64-000202; 2 males, Horseshoe Road, Scotchman State Forest, 3.5 km SE of Thora, <named-content xmlns:xlink="http://www.w3.org/1999/xlink" content-type="dwc:verbatimCoordinates" xlink:type="simple">30°26'25"S, 152°47'30"E</named-content> ±50 m, 100 m, 10–24 November 1999, M. Gray, G. Milledge and H. Smith, pitfall traps, Hotspots NE NSW site 18, AM KS61697.</p></tp:treatment-sec><tp:treatment-sec sec-type="Diagnosis"><title>Diagnosis.</title><p>Gonopod telopodite with anterior branch undivided, posterior branch divided into 2 bifid processes; 3–4 transverse rows of tubercles on midbody metatergites.</p></tp:treatment-sec><tp:treatment-sec sec-type="Description"><title>Description.</title><p>Males slightly smaller than females, length ca 5 mm, ring 6 vertical diameter ca 0.5 mm and maximum width ca 0.9 mm. Midbody metatergites with 3–4 transverse rows of tubercles dorsally. Paranota wide (<xref ref-type="fig" rid="F1">Figs 1B</xref>, <xref ref-type="fig" rid="F3">3B</xref>); anterior and lateral margins in single convex curve, posterior margin straight; 3–4 weakly defined marginal lobes.</p><p>Gonopod telopodite (<xref ref-type="fig" rid="F2">Figs 2B</xref>, <xref ref-type="fig" rid="F6">6A, 6B</xref>) more or less cylindrical, tapering distally, divided at between two-thirds and three-quarters telopodite height into anterior and posterior branches, a few scattered setae basally on posterior and posteromedial surfaces. Anterior branch directed anterodistally, curving slightly medially, flattening apically, tip with thin, ovoid fringe (folded over in <xref ref-type="fig" rid="F5">Fig. 5B</xref>). Posterior branch divided into Y-shaped anterior and posterior processes. Posterior process directed distally, with ‘Y’ in anteroposterior plane, both arms of ‘Y’ rounded at tip. Anterior process bent slightly laterally, with ‘Y’ in mediolateral plane, medial arm directed distally (curled over in <xref ref-type="fig" rid="F5">Fig. 5B</xref>), lateral arm directed laterally with small tab near tip on anterior surface. Prostatic groove on anteromedial surface of telopodite, running to medial arm of anterior process of posterior branch and terminating at tip.</p><fig id="F5" position="float" orientation="portrait"><label>Figure 5.</label><caption><p><italic><tp:taxon-name>Asphalidesmus carbinensis</tp:taxon-name></italic> sp. n., paratype, QM S90024. Views of gonopods in situ (<bold>A</bold>) and telopodite tips (<bold>B</bold>). <bold>1, 2, 3, 4</bold> = processes 1–4, respectively (see text for explanation), <bold>o =</bold> points to process on which prostatic groove opens. Scale bars: <bold>A</bold> = 0.05 mm, <bold>B</bold> = 0.025 mm.</p></caption><graphic xmlns:xlink="http://www.w3.org/1999/xlink" xlink:href="ZooKeys-093-043-g005.jpg" position="float" orientation="portrait" xlink:type="simple"/></fig></tp:treatment-sec><tp:treatment-sec sec-type="Distribution"><title>Distribution.</title><p>Rainforest and wet eucalypt forest in northeastern, near-coastal New South Wales (<xref ref-type="fig" rid="F12">Fig. 12</xref>).</p></tp:treatment-sec><tp:treatment-sec sec-type="Etymology"><title>Etymology.</title><p>For Dorrigo National Park, type locality of this species.</p></tp:treatment-sec><tp:treatment-sec sec-type="Remarks"><title>Remarks.</title><p><italic><tp:taxon-name>Atopodesmus dorrigensis</tp:taxon-name></italic> can coil tightly in a spiral (<xref ref-type="fig" rid="F1">Fig. 1B</xref>).</p><p>The branches of the gonopod seem to be fairly fragile, and are broken near the base of the branch on several of the males examined. In the specimen illustrated in <xref ref-type="fig" rid="F6">Figs 6A and 6B</xref>, the contralateral branches are interlaced as a result of breakage.</p><p>Latitude/longitude data in italics are from the ANIC collection database.</p></tp:treatment-sec><tp:treatment-sec><!--Section generated to contain objects referenced in tp:taxon-treatment.--><fig id="F1" position="float" orientation="portrait"><label>Figure 1.</label><caption><p><bold>A</bold> <italic><tp:taxon-name>Asphalidesmus leae</tp:taxon-name></italic> Silvestri, 1910, dorsal view of female, QVM 23:52009 <bold>B</bold> <italic><tp:taxon-name>Atopodesmus dorrigensis</tp:taxon-name></italic> sp. n., lateral view of coiled adult paratype, AM KS61085 <bold>C</bold> <italic><tp:taxon-name>Atopodesmus leae</tp:taxon-name></italic> Silvestri, 1910, lateral view of curled male, QVM 23:52009 <bold>D</bold> <italic><tp:taxon-name>Atopodesmus magnus</tp:taxon-name></italic> sp. n., ventral view of male, ANIC 64-000204 <bold>E, F</bold> Anterior views of ring 6 of males of <italic><tp:taxon-name>Atopodesmus leae</tp:taxon-name></italic> Silvestri, 1910 (<bold>E</bold>, QVM 23:41547) and paratype <italic><tp:taxon-name>Atopodesmus magnus</tp:taxon-name></italic> sp. n. (<bold>F</bold>, QM S90026) <bold>G</bold> <italic><tp:taxon-name>Atopodesmus otwayensis</tp:taxon-name></italic> sp. n., lateral view of last rings of paratype female, ANIC 64-000207. Scale bars: <bold>A–D</bold> = 1 mm, <bold>E–G</bold> = 0.25 mm.</p></caption><graphic xmlns:xlink="http://www.w3.org/1999/xlink" xlink:href="ZooKeys-093-043-g001.jpg" position="float" orientation="portrait" xlink:type="simple"/></fig><fig id="F2" position="float" orientation="portrait"><label>Figure 2.</label><caption><p>Gonopod telopodites, drawn to same scale; scale bar = 0.25 mm. Dashed lines indicate course of prostatic groove; setae not shown; <bold>ab</bold> = anterior branch, <bold>pb</bold> = posterior branch. <bold>A</bold> <italic><tp:taxon-name>Asphalidesmus allynensis</tp:taxon-name></italic> sp. n., holotype, AM KS94167, medial (left) and anteromedial views (right) of left gonopod telopodite. <bold>B</bold> <italic><tp:taxon-name>Atopodesmus dorrigensis</tp:taxon-name></italic> sp. n., paratype, AM KS61085, posterolateral view of right gonopod telopodite <bold>C</bold> <italic><tp:taxon-name>Atopodesmus magnus</tp:taxon-name></italic> sp .n., paratype, QM S90026, medial view of right gonopod telopodite <bold>D</bold> <italic><tp:taxon-name>Atopodesmus otwayensis</tp:taxon-name></italic> sp. n., paratype, ANIC 64-000207, posteromedial view of right gonopod telopodite.</p></caption><graphic xmlns:xlink="http://www.w3.org/1999/xlink" xlink:href="ZooKeys-093-043-g002.jpg" position="float" orientation="portrait" xlink:type="simple"/></fig><fig id="F3" position="float" orientation="portrait"><label>Figure 3.</label><caption><p>Anterior views of ring 6 (<bold>A–D, F</bold>) and ring 9 (<bold>E</bold>) of male <italic><tp:taxon-name>Asphalidesmus</tp:taxon-name></italic> spp., photographed at same scale; scale bar = 0.5 mm. <bold>A</bold> <italic><tp:taxon-name>Atopodesmus allynensis</tp:taxon-name></italic> sp. n., holotype, AM KS94167 <bold>B</bold> <italic><tp:taxon-name>Atopodesmus dorrigensis</tp:taxon-name></italic> sp. n., paratype, AM KS61085 <bold>C</bold> <italic><tp:taxon-name>Atopodesmus otwayensis</tp:taxon-name></italic> sp. n., paratype, ANIC 64-000207 <bold>D</bold> <italic><tp:taxon-name>Atopodesmus bellendenkerensis</tp:taxon-name></italic> sp. n., paratype, QM S90018 <bold>E</bold> <italic><tp:taxon-name>Atopodesmus carbinensis</tp:taxon-name></italic> sp. n., holotype, QM S90023 <bold>F</bold> <italic><tp:taxon-name>Atopodesmus minor</tp:taxon-name></italic> sp. n., paratype, ANIC 64-000205. (See Fig. 1 for comparable views of <italic><tp:taxon-name>Atopodesmus leae</tp:taxon-name></italic> Silvestri, 1910 and <italic><tp:taxon-name>Atopodesmus magnus</tp:taxon-name></italic> sp. n.)</p></caption><graphic xmlns:xlink="http://www.w3.org/1999/xlink" xlink:href="ZooKeys-093-043-g003.jpg" position="float" orientation="portrait" xlink:type="simple"/></fig><fig id="F6" position="float" orientation="portrait"><label>Figure 6.</label><caption><p><italic><tp:taxon-name>Asphalidesmus dorrigensis</tp:taxon-name></italic> sp. n., paratype, AM KS61085. Views of gonopods in situ (<bold>A</bold>) and telopodite tips (<bold>B</bold>). <bold>lab</bold> = anterior branch of left gonopod (broken at base, interlaced with right gonopod branches), <bold>rab</bold> = anterior branch of right gonopod, <bold>lapb</bold> = anterior process of posterior branch of left gonopod, <bold>rapb</bold> = anterior process of posterior branch of right gonopod (broken at base, leaning laterally; medial arm bent over due to drying), <bold>lppb</bold> = posterior process of posterior branch of left gonopod (medial arm bent over due to drying), <bold>rppb</bold> = posterior process of posterior branch of right gonopod, <bold>o</bold> = points to process on which prostatic groove opens. Scale bars: <bold>A</bold> = 0.1 mm, <bold>B</bold> = 0.05 mm.</p></caption><graphic xmlns:xlink="http://www.w3.org/1999/xlink" xlink:href="ZooKeys-093-043-g006.jpg" position="float" orientation="portrait" xlink:type="simple"/></fig><fig id="F12" position="float" orientation="portrait"><label>Figure 12.</label><caption><p><bold>A</bold> Outline map of Australia showing location of map <bold>B</bold>. <bold>B</bold> Localities for <italic><tp:taxon-name>Asphalidesmus otwayensis</tp:taxon-name></italic> sp. n. (crosses), <italic><tp:taxon-name>Atopodesmus allynensis</tp:taxon-name></italic> sp. n. (star), <italic><tp:taxon-name>Atopodesmus dorrigensis</tp:taxon-name></italic> sp. n. (filled triangles), all Queensland species (filled circles), unidentified <italic><tp:taxon-name>Asphalidesmus</tp:taxon-name></italic> (open squares) and questioned locality for <italic><tp:taxon-name>Atopodesmus magnus</tp:taxon-name></italic> sp. n. (question mark). Rectangle at top shows location of map <bold>C</bold>. <bold>C</bold> Localities in far north Queensland for <italic><tp:taxon-name>Atopodesmus bellendenkerensis</tp:taxon-name></italic> sp. n. (stars), <italic><tp:taxon-name>Atopodesmus carbinensis</tp:taxon-name></italic> sp. n. (filled triangles), <italic><tp:taxon-name>Atopodesmus magnus</tp:taxon-name></italic> sp. n. (open circles), <italic><tp:taxon-name>Atopodesmus minor</tp:taxon-name></italic> sp. n. (filled circles) and unidentified <italic><tp:taxon-name>Asphalidesmus</tp:taxon-name></italic> (open squares). Scale bar = 50 km. <bold>A</bold> and <bold>B</bold> are geographic projections, <bold>C</bold> is Mercator projection.</p></caption><graphic xmlns:xlink="http://www.w3.org/1999/xlink" xlink:href="ZooKeys-093-043-g012.jpg" position="float" orientation="portrait" xlink:type="simple"/></fig></tp:treatment-sec></tp:taxon-treatment>
