# Supplementary material for: New species of Asphalidesmus Silvestri, 1910 from Australia (Diplopoda, Polydesmida, Dalodesmidea)
Source: Zookeys. 2011 Apr 29;(93):43–65. doi: 10.3897/zookeys.93.1255 (PMC3095182; doi:10.3897/zookeys.93.1255)
Supplement: XML Treatment for Asphalidesmus magnus [file zookeys.93.1255-treatment6.xml]

<!DOCTYPE tp:taxon-treatment
  PUBLIC "-//TaxonX//DTD Taxonomic Treatment Publishing DTD v0 20100105//EN" "tax-treatment-NSO.dtd">
<tp:taxon-treatment xmlns:tp="http://www.plazi.org/taxpub"><tp:treatment-meta><mixed-citation publication-type="journal"><person-group><name><surname>Mesibov</surname><given-names>Robert</given-names></name></person-group><article-title>New species of <italic>Asphalidesmus</italic> Silvestri, 1910 from Australia (Diplopoda, Polydesmida, Dalodesmidea)</article-title><source>Zookeys</source><day>29</day><month>4</month><year>2011</year><volume>2011</volume><issue>93</issue><fpage>43</fpage><lpage>65</lpage><pub-id pub-id-type="doi">10.3897/zookeys.93.1255</pub-id></mixed-citation></tp:treatment-meta><tp:nomenclature><tp:taxon-name>
                        <tp:taxon-name-part taxon-name-part-type="genus">Asphalidesmus</tp:taxon-name-part>
                        <tp:taxon-name-part taxon-name-part-type="species">magnus</tp:taxon-name-part>
                    <object-id xmlns:xlink="http://www.w3.org/1999/xlink" xlink:type="simple">urn:lsid:zoobank.org:act:FB9BD0E1-F23F-46E5-8422-58F4AB8C1830</object-id>
                    <object-id xmlns:xlink="http://www.w3.org/1999/xlink" xlink:type="simple">http://species-id.net/wiki/Asphalidesmus_magnus</object-id>
                    </tp:taxon-name><tp:taxon-status xmlns:xlink="http://www.w3.org/1999/xlink" xlink:type="simple">sp. n.</tp:taxon-status><xref ref-type="fig" rid="F1">Figs 1D, 1F</xref><xref ref-type="fig" rid="F2">2C</xref><xref ref-type="fig" rid="F7">7</xref><xref ref-type="fig" rid="F10">10A, 10B, 10C</xref><xref ref-type="fig" rid="F12">map fig. 12</xref></tp:nomenclature><tp:treatment-sec sec-type="Holotype"><title>Holotype.</title><p>Male, Mt Haig, Lamb Range, Qld, <italic><named-content xmlns:xlink="http://www.w3.org/1999/xlink" content-type="dwc:verbatimCoordinates" xlink:type="simple">17°05'52"S, 145°36'09"E</named-content></italic> ±0.5 km, 1000 m, 25 February 1997, G. Monteith, QM berlesate 918, rainforest, leaf litter, ex QM S37557, QM S90025.</p></tp:treatment-sec><tp:treatment-sec sec-type="Paratypes"><title>Paratypes.</title><p>5 males, 5 females, details as for holotype, QM S90026.</p></tp:treatment-sec><tp:treatment-sec sec-type="Other material"><title>Other material.</title><p>(All from Qld) 2 males, 2 females, Cammoo Caves near Rockhampton (see Distribution), <named-content xmlns:xlink="http://www.w3.org/1999/xlink" content-type="dwc:verbatimCoordinates" xlink:type="simple">23°10'S, 150°28'E</named-content> ±1 km, 25 October 1976, R.W. Taylor and T.A. Weir, ANIC berlesate 535, dense low closed forest, ANIC 64-000204; 1 male, 1 female, 3 km W by S of Mt Haig, Lamb Range, Qld, <named-content xmlns:xlink="http://www.w3.org/1999/xlink" content-type="dwc:verbatimCoordinates" xlink:type="simple">17°06'S, 145°34'E</named-content> ±1 km, 1150 m, 3 April 1984, A. Calder and T.A. Weir, ANIC berlesate 952, rainforest, ANIC 64-000203; 1 male, Lambs Head, 10 km W of Edmonton, <italic><named-content xmlns:xlink="http://www.w3.org/1999/xlink" content-type="dwc:verbatimCoordinates" xlink:type="simple">17°01'23"S, 145°38'33"E</named-content></italic> ±0.5 km, 1200 m, 4 December 1988, G. Monteith and G. Thompson<!--PageBreak-->, QM berlesate 806, rainforest, sieved litter, QM S90028; 2 males, Vine Creek, Majors Mountain, <italic><named-content xmlns:xlink="http://www.w3.org/1999/xlink" content-type="dwc:verbatimCoordinates" xlink:type="simple">17°40'58"S, 145°32'02"E</named-content></italic> ±0.5 km, 1050 m, 5 February 1999, G. Monteith and D. Cook, QM berlesate 987, rainforest, sieved litter, QM S90027.</p></tp:treatment-sec><tp:treatment-sec sec-type="Diagnosis"><title>Diagnosis.</title><p>Dorsum distinctly flattened anteriorly; 2 small, rounded, paramedian swellings dorsally on rings 16–18; 3 transverse rows of tubercles on midbody metatergites; gonopod telopodite with posteriorly curving anterior branch and Y-shaped posterior branch directed posterodistally and slightly laterally.</p></tp:treatment-sec><tp:treatment-sec sec-type="Description"><title>Description.</title><p>Males and females approximately the same size, length ca 5 mm, ring 6 vertical diameter ca 0.6 mm and maximum width ca 1.1 mm. Body strongly tapered from wide head to narrow telson (<xref ref-type="fig" rid="F1">Fig. 1D</xref>); dorsum flattened anteriorly (<xref ref-type="fig" rid="F1">Figs 1F</xref>, <xref ref-type="fig" rid="F10">10C</xref>); rings 16–18 with 2 small, rounded, paramedian swellings on (meta)tergites (<xref ref-type="fig" rid="F10">Figs 10A, 10B</xref>).<!--PageBreak--> Midbody metatergites with 3 transverse rows of tubercles dorsally. Paranota wide (<xref ref-type="fig" rid="F1">Fig. 1F</xref>); anterior and lateral margins in single convex curve, posterior margin straight; 3–4 weakly defined marginal lobes.</p><p>Gonopod telopodite (<xref ref-type="fig" rid="F2">Figs 2C</xref>, <xref ref-type="fig" rid="F7">7</xref>) more or less cylindrical, tapering distally from laterally extended base, with a few strong setae on posterior surface, divided at ca three-quarters telopodite height into anterior and posterior branches. Anterior branch somewhat flattened anteroposteriorly, with the lateral margin extended as rounded triangle basally; branch directed distally but curving posteriorly, the tip spade-like, pointed and slightly thickened. Posterior branch flattened mediolaterally, directed posterodistally and slightly laterally; branch Y-shaped, divided at ca one-half branch length into thin arms, one directed distally and the other laterally, both arms tipped with minute, variably positioned processes. Prostatic groove on anteromedial surface of telopodite, following posterior branch and terminating at tip of distally directed arm.</p><fig id="F6" position="float" orientation="portrait"><label>Figure 6.</label><caption><p><italic><tp:taxon-name>Asphalidesmus dorrigensis</tp:taxon-name></italic> sp. n., paratype, AM KS61085. Views of gonopods in situ (<bold>A</bold>) and telopodite tips (<bold>B</bold>). <bold>lab</bold> = anterior branch of left gonopod (broken at base, interlaced with right gonopod branches), <bold>rab</bold> = anterior branch of right gonopod, <bold>lapb</bold> = anterior process of posterior branch of left gonopod, <bold>rapb</bold> = anterior process of posterior branch of right gonopod (broken at base, leaning laterally; medial arm bent over due to drying), <bold>lppb</bold> = posterior process of posterior branch of left gonopod (medial arm bent over due to drying), <bold>rppb</bold> = posterior process of posterior branch of right gonopod, <bold>o</bold> = points to process on which prostatic groove opens. Scale bars: <bold>A</bold> = 0.1 mm, <bold>B</bold> = 0.05 mm.</p></caption><graphic xmlns:xlink="http://www.w3.org/1999/xlink" xlink:href="ZooKeys-093-043-g006.jpg" position="float" orientation="portrait" xlink:type="simple"/></fig></tp:treatment-sec><tp:treatment-sec sec-type="Distribution"><title>Distribution.</title><p>Known from tropical rainforest in far north Queensland and from a single collection near Cammoo Caves in central coastal Queensland (<xref ref-type="fig" rid="F12">Fig. 12</xref>). Cammoo Caves are ca 840 km from the type locality of <italic><tp:taxon-name>Atopodesmus magnus</tp:taxon-name></italic>, but the four specimens from the Caves differ from the types mainly in being marginally larger; the gonopods are almost identical. If the specimens are indeed from forest near the Caves, then <italic><tp:taxon-name>Atopodesmus magnus</tp:taxon-name></italic> may have been accidentally introduced to the area from far north Queensland. This record needs to be checked by further sampling in the Cammoo Caves area.</p></tp:treatment-sec><tp:treatment-sec sec-type="Etymology"><title>Etymology.</title><p>Latin <italic>magnus</italic>, ‘large’, the name also containing Latin <italic>agnus</italic>, ‘lamb’. <italic><tp:taxon-name>Atopodesmus magnus</tp:taxon-name></italic> is the larger of the two <italic><tp:taxon-name>Asphalidesmus</tp:taxon-name></italic> species found on the Lamb Range.</p></tp:treatment-sec><tp:treatment-sec sec-type="Remarks"><title>Remarks.</title><p><italic><tp:taxon-name>Atopodesmus magnus</tp:taxon-name></italic> can coil tightly in a spiral.</p><p>The dorsal flattening seen in this species (<xref ref-type="fig" rid="F1">Figs 1F</xref>, <xref ref-type="fig" rid="F10">10C</xref>) contrasts strongly with the smoothly rounded cross-section of the type species <italic><tp:taxon-name>Atopodesmus leae</tp:taxon-name></italic> (<xref ref-type="fig" rid="F1">Figs 1E</xref>, <xref ref-type="fig" rid="F10">10D</xref>). Further, limbus elements in <italic><tp:taxon-name>Atopodesmus magnus</tp:taxon-name></italic> are noticeably longer and more slender than limbus elements in the other nine <italic><tp:taxon-name>Asphalidesmus</tp:taxon-name></italic> spp. (<xref ref-type="fig" rid="F11">Fig. 11</xref>) As the difference is only detectable at very high magnification, and because elements vary in length and width around the circumference of a body ring, I am reluctant to include this character state in the species diagnosis.</p><p>Latitude/longitude data in italics are from the QM collection database.</p></tp:treatment-sec><tp:treatment-sec><!--Section generated to contain objects referenced in tp:taxon-treatment.--><fig id="F1" position="float" orientation="portrait"><label>Figure 1.</label><caption><p><bold>A</bold> <italic><tp:taxon-name>Asphalidesmus leae</tp:taxon-name></italic> Silvestri, 1910, dorsal view of female, QVM 23:52009 <bold>B</bold> <italic><tp:taxon-name>Atopodesmus dorrigensis</tp:taxon-name></italic> sp. n., lateral view of coiled adult paratype, AM KS61085 <bold>C</bold> <italic><tp:taxon-name>Atopodesmus leae</tp:taxon-name></italic> Silvestri, 1910, lateral view of curled male, QVM 23:52009 <bold>D</bold> <italic><tp:taxon-name>Atopodesmus magnus</tp:taxon-name></italic> sp. n., ventral view of male, ANIC 64-000204 <bold>E, F</bold> Anterior views of ring 6 of males of <italic><tp:taxon-name>Atopodesmus leae</tp:taxon-name></italic> Silvestri, 1910 (<bold>E</bold>, QVM 23:41547) and paratype <italic><tp:taxon-name>Atopodesmus magnus</tp:taxon-name></italic> sp. n. (<bold>F</bold>, QM S90026) <bold>G</bold> <italic><tp:taxon-name>Atopodesmus otwayensis</tp:taxon-name></italic> sp. n., lateral view of last rings of paratype female, ANIC 64-000207. Scale bars: <bold>A–D</bold> = 1 mm, <bold>E–G</bold> = 0.25 mm.</p></caption><graphic xmlns:xlink="http://www.w3.org/1999/xlink" xlink:href="ZooKeys-093-043-g001.jpg" position="float" orientation="portrait" xlink:type="simple"/></fig><fig id="F2" position="float" orientation="portrait"><label>Figure 2.</label><caption><p>Gonopod telopodites, drawn to same scale; scale bar = 0.25 mm. Dashed lines indicate course of prostatic groove; setae not shown; <bold>ab</bold> = anterior branch, <bold>pb</bold> = posterior branch. <bold>A</bold> <italic><tp:taxon-name>Asphalidesmus allynensis</tp:taxon-name></italic> sp. n., holotype, AM KS94167, medial (left) and anteromedial views (right) of left gonopod telopodite. <bold>B</bold> <italic><tp:taxon-name>Atopodesmus dorrigensis</tp:taxon-name></italic> sp. n., paratype, AM KS61085, posterolateral view of right gonopod telopodite <bold>C</bold> <italic><tp:taxon-name>Atopodesmus magnus</tp:taxon-name></italic> sp .n., paratype, QM S90026, medial view of right gonopod telopodite <bold>D</bold> <italic><tp:taxon-name>Atopodesmus otwayensis</tp:taxon-name></italic> sp. n., paratype, ANIC 64-000207, posteromedial view of right gonopod telopodite.</p></caption><graphic xmlns:xlink="http://www.w3.org/1999/xlink" xlink:href="ZooKeys-093-043-g002.jpg" position="float" orientation="portrait" xlink:type="simple"/></fig><fig id="F7" position="float" orientation="portrait"><label>Figure 7.</label><caption><p><italic><tp:taxon-name>Asphalidesmus magnus</tp:taxon-name></italic> sp. n., paratype, QM S90026, gonopods in situ. <bold>ab</bold> = anterior branch, <bold>pb</bold> = posterior branch, <bold>o =</bold> points to process on which prostatic groove opens. Scale bar = 0.1 mm.</p></caption><graphic xmlns:xlink="http://www.w3.org/1999/xlink" xlink:href="ZooKeys-093-043-g007.jpg" position="float" orientation="portrait" xlink:type="simple"/></fig><fig id="F10" position="float" orientation="portrait"><label>Figure 10.</label><caption><p><bold>A, B</bold> Lateral and dorsal views of last rings of paratype male <italic><tp:taxon-name>Asphalidesmus magnus</tp:taxon-name></italic> sp. n., QM S90026 <bold>C</bold> Ventral and slightly frontal view of head of paratype male <italic><tp:taxon-name>Atopodesmus magnus</tp:taxon-name></italic> sp. n., QM S90026 <bold>D</bold> Ventral view of head of <italic><tp:taxon-name>Atopodesmus leae</tp:taxon-name></italic> Silvestri, 1910, QVM 23:41547. Scale bars: <bold>A, B</bold> = 0.5 mm, <bold>C, D</bold> = 0.25 mm.</p></caption><graphic xmlns:xlink="http://www.w3.org/1999/xlink" xlink:href="ZooKeys-093-043-g010.jpg" position="float" orientation="portrait" xlink:type="simple"/></fig><fig id="F12" position="float" orientation="portrait"><label>Figure 12.</label><caption><p><bold>A</bold> Outline map of Australia showing location of map <bold>B</bold>. <bold>B</bold> Localities for <italic><tp:taxon-name>Asphalidesmus otwayensis</tp:taxon-name></italic> sp. n. (crosses), <italic><tp:taxon-name>Atopodesmus allynensis</tp:taxon-name></italic> sp. n. (star), <italic><tp:taxon-name>Atopodesmus dorrigensis</tp:taxon-name></italic> sp. n. (filled triangles), all Queensland species (filled circles), unidentified <italic><tp:taxon-name>Asphalidesmus</tp:taxon-name></italic> (open squares) and questioned locality for <italic><tp:taxon-name>Atopodesmus magnus</tp:taxon-name></italic> sp. n. (question mark). Rectangle at top shows location of map <bold>C</bold>. <bold>C</bold> Localities in far north Queensland for <italic><tp:taxon-name>Atopodesmus bellendenkerensis</tp:taxon-name></italic> sp. n. (stars), <italic><tp:taxon-name>Atopodesmus carbinensis</tp:taxon-name></italic> sp. n. (filled triangles), <italic><tp:taxon-name>Atopodesmus magnus</tp:taxon-name></italic> sp. n. (open circles), <italic><tp:taxon-name>Atopodesmus minor</tp:taxon-name></italic> sp. n. (filled circles) and unidentified <italic><tp:taxon-name>Asphalidesmus</tp:taxon-name></italic> (open squares). Scale bar = 50 km. <bold>A</bold> and <bold>B</bold> are geographic projections, <bold>C</bold> is Mercator projection.</p></caption><graphic xmlns:xlink="http://www.w3.org/1999/xlink" xlink:href="ZooKeys-093-043-g012.jpg" position="float" orientation="portrait" xlink:type="simple"/></fig><fig id="F11" position="float" orientation="portrait"><label>Figure 11.</label><caption><p><bold>A, B</bold> Views of limbus on midbody metatergites; scale bars = 0.1 mm. <bold>A</bold> <italic><tp:taxon-name>Asphalidesmus magnus</tp:taxon-name></italic> sp. n., paratype male, QM S90026. <bold>B</bold> <italic><tp:taxon-name>Atopodesmus otwayensis</tp:taxon-name></italic> sp. n., ANIC 64-000208. The form of the limbus elements in <italic><tp:taxon-name>Atopodesmus otwayensis</tp:taxon-name></italic> sp. n. is typical for the genus, but as in all <italic><tp:taxon-name>Asphalidesmus</tp:taxon-name></italic> spp. the length and width of the elements varies around the circumference of a ring.</p></caption><graphic xmlns:xlink="http://www.w3.org/1999/xlink" xlink:href="ZooKeys-093-043-g011.jpg" position="float" orientation="portrait" xlink:type="simple"/></fig></tp:treatment-sec></tp:taxon-treatment>
