# Supplementary material for: New species of Asphalidesmus Silvestri, 1910 from Australia (Diplopoda, Polydesmida, Dalodesmidea)
Source: Zookeys. 2011 Apr 29;(93):43–65. doi: 10.3897/zookeys.93.1255 (PMC3095182; doi:10.3897/zookeys.93.1255)
Supplement: XML Treatment for Asphalidesmus minor [file zookeys.93.1255-treatment7.xml]

<!DOCTYPE tp:taxon-treatment
  PUBLIC "-//TaxonX//DTD Taxonomic Treatment Publishing DTD v0 20100105//EN" "tax-treatment-NSO.dtd">
<tp:taxon-treatment xmlns:tp="http://www.plazi.org/taxpub"><tp:treatment-meta><mixed-citation publication-type="journal"><person-group><name><surname>Mesibov</surname><given-names>Robert</given-names></name></person-group><article-title>New species of <italic>Asphalidesmus</italic> Silvestri, 1910 from Australia (Diplopoda, Polydesmida, Dalodesmidea)</article-title><source>Zookeys</source><day>29</day><month>4</month><year>2011</year><volume>2011</volume><issue>93</issue><fpage>43</fpage><lpage>65</lpage><pub-id pub-id-type="doi">10.3897/zookeys.93.1255</pub-id></mixed-citation></tp:treatment-meta><tp:nomenclature><tp:taxon-name>
                        <tp:taxon-name-part taxon-name-part-type="genus">Asphalidesmus</tp:taxon-name-part>
                        <tp:taxon-name-part taxon-name-part-type="species">minor</tp:taxon-name-part>
                    <object-id xmlns:xlink="http://www.w3.org/1999/xlink" xlink:type="simple">urn:lsid:zoobank.org:act:97FB1A5F-F95E-446A-BD35-0ABBDA950274</object-id>
                    <object-id xmlns:xlink="http://www.w3.org/1999/xlink" xlink:type="simple">http://species-id.net/wiki/Asphalidesmus_minor</object-id>
                    </tp:taxon-name><tp:taxon-status xmlns:xlink="http://www.w3.org/1999/xlink" xlink:type="simple">sp. n.</tp:taxon-status><xref ref-type="fig" rid="F3">Figs 3F</xref><xref ref-type="fig" rid="F8">8</xref><xref ref-type="fig" rid="F12">map fig. 12</xref></tp:nomenclature><tp:treatment-sec sec-type="Holotype"><title>Holotype.</title><p>Male, 3 km W by S of Mt Haig, Lamb Range, Qld, <named-content xmlns:xlink="http://www.w3.org/1999/xlink" content-type="dwc:verbatimCoordinates" xlink:type="simple">17°06'S, 145°34'E</named-content> ±1 km, 1150 m, 3 April 1984, A. Calder and T.A. Weir, ANIC berlesate 952, rainforest, ANIC 64-000209.</p></tp:treatment-sec><tp:treatment-sec sec-type="Paratypes"><title>Paratypes.</title><p>2 males, details as for holotype, ANIC 64-000205; 1 female, Lamb Range, 19 km S of Mareeba, <italic><named-content xmlns:xlink="http://www.w3.org/1999/xlink" content-type="dwc:verbatimCoordinates" xlink:type="simple">17°06'39"S, 145°34'04"E</named-content></italic> ±0.5 km, 1200 m, 3 December 1988, G. Monteith and G. Thompson, QM berlesate 804, rainforest, sieved litter, QM S90029.<!--PageBreak--></p></tp:treatment-sec><tp:treatment-sec sec-type="Other material"><title>Other material.</title><p>None known.</p></tp:treatment-sec><tp:treatment-sec sec-type="Diagnosis"><title>Diagnosis.</title><p>Gonopod telopodite sharply ridged posteriorly, not obviously divided into branches, instead extending apically as thin-walled, tube-like structure; 4 transverse rows of tubercles on midbody metatergites.</p></tp:treatment-sec><tp:treatment-sec sec-type="Description"><title>Description.</title><p>Males and female approximately the same size, length ca 4 mm, ring 6 vertical diameter ca 0.4 mm and maximum width ca 0.6 mm. Midbody metatergites with 4 transverse rows of tubercles dorsally. Paranota wide (<xref ref-type="fig" rid="F3">Fig. 3F</xref>); anterior and lateral margins in single convex curve, posterior margin straight; 4 weakly defined marginal lobes.</p><p>Posterior surface of gonopod telopodite (<xref ref-type="fig" rid="F8">Fig. 8</xref>) abruptly produced as sharp ridge from ca one-quarter telopodite height. Numerous small bumps on posterior surface basal to ridge; larger, nearly contiguous bumps lateral to ridge to ca three-quarters telopodite height; surface medial to ridge nearly smooth, flat; a few scattered setae close to <!--PageBreak-->ridge to ca three-quarters telopodite height. Telopodite apex extending distally as thin-walled structure with narrow posterolateral opening; apical margin extended at medial end of wall as subquadrate tab with pointed extension at its posterior end; lateral end of apical wall extended as rhomboid with rounded distal corner and rounded notch near its anterior corner. Prostatic groove on anteromedial surface of telopodite, bending abruptly at anterior end of base of subquadrate tab and directed laterally, terminating in small process projecting into space surrounded by apical wall.</p><fig id="F7" position="float" orientation="portrait"><label>Figure 7.</label><caption><p><italic><tp:taxon-name>Asphalidesmus magnus</tp:taxon-name></italic> sp. n., paratype, QM S90026, gonopods in situ. <bold>ab</bold> = anterior branch, <bold>pb</bold> = posterior branch, <bold>o =</bold> points to process on which prostatic groove opens. Scale bar = 0.1 mm.</p></caption><graphic xmlns:xlink="http://www.w3.org/1999/xlink" xlink:href="ZooKeys-093-043-g007.jpg" position="float" orientation="portrait" xlink:type="simple"/></fig></tp:treatment-sec><tp:treatment-sec sec-type="Distribution"><title>Distribution.</title><p>So far known only from tropical rainforest on the Lamb Range in far north Queensland (<xref ref-type="fig" rid="F12">Fig. 12</xref>).</p></tp:treatment-sec><tp:treatment-sec sec-type="Etymology"><title>Etymology.</title><p>Latin <italic>minor</italic>, ‘less’. <italic><tp:taxon-name>Atopodesmus minor</tp:taxon-name></italic> is the smaller of the two <italic><tp:taxon-name>Asphalidesmus</tp:taxon-name></italic> species found on the Lamb Range.</p></tp:treatment-sec><tp:treatment-sec sec-type="Remarks"><title>Remarks.</title><p>As with <italic><tp:taxon-name>Atopodesmus bellendenkerensis</tp:taxon-name></italic> sp. n., the topology of the telopodite apex in this tiny species is surprisingly complex, and I have not yet had a clear view under the scanning electron microscope of the tiny process carrying the opening of the prostatic groove (<xref ref-type="fig" rid="F8">Fig. 8</xref>). The course of the groove before it reaches this process, however, is clearly visible under a light microscope (not shown; see Description, above).</p><p>Latitude/longitude data in italics are from the QM collection database.</p></tp:treatment-sec><tp:treatment-sec><!--Section generated to contain objects referenced in tp:taxon-treatment.--><fig id="F3" position="float" orientation="portrait"><label>Figure 3.</label><caption><p>Anterior views of ring 6 (<bold>A–D, F</bold>) and ring 9 (<bold>E</bold>) of male <italic><tp:taxon-name>Asphalidesmus</tp:taxon-name></italic> spp., photographed at same scale; scale bar = 0.5 mm. <bold>A</bold> <italic><tp:taxon-name>Atopodesmus allynensis</tp:taxon-name></italic> sp. n., holotype, AM KS94167 <bold>B</bold> <italic><tp:taxon-name>Atopodesmus dorrigensis</tp:taxon-name></italic> sp. n., paratype, AM KS61085 <bold>C</bold> <italic><tp:taxon-name>Atopodesmus otwayensis</tp:taxon-name></italic> sp. n., paratype, ANIC 64-000207 <bold>D</bold> <italic><tp:taxon-name>Atopodesmus bellendenkerensis</tp:taxon-name></italic> sp. n., paratype, QM S90018 <bold>E</bold> <italic><tp:taxon-name>Atopodesmus carbinensis</tp:taxon-name></italic> sp. n., holotype, QM S90023 <bold>F</bold> <italic><tp:taxon-name>Atopodesmus minor</tp:taxon-name></italic> sp. n., paratype, ANIC 64-000205. (See Fig. 1 for comparable views of <italic><tp:taxon-name>Atopodesmus leae</tp:taxon-name></italic> Silvestri, 1910 and <italic><tp:taxon-name>Atopodesmus magnus</tp:taxon-name></italic> sp. n.)</p></caption><graphic xmlns:xlink="http://www.w3.org/1999/xlink" xlink:href="ZooKeys-093-043-g003.jpg" position="float" orientation="portrait" xlink:type="simple"/></fig><fig id="F8" position="float" orientation="portrait"><label>Figure 8.</label><caption><p><italic><tp:taxon-name>Asphalidesmus minor</tp:taxon-name></italic> sp. n., paratype, ANIC 64-000205, gonopods in situ. <bold>r</bold> = posterior ridge, <bold>st</bold> = subquadrate tab, <bold>o =</bold> points to process on which prostatic groove opens. Scale bar = 0.05 mm.</p></caption><graphic xmlns:xlink="http://www.w3.org/1999/xlink" xlink:href="ZooKeys-093-043-g008.jpg" position="float" orientation="portrait" xlink:type="simple"/></fig><fig id="F12" position="float" orientation="portrait"><label>Figure 12.</label><caption><p><bold>A</bold> Outline map of Australia showing location of map <bold>B</bold>. <bold>B</bold> Localities for <italic><tp:taxon-name>Asphalidesmus otwayensis</tp:taxon-name></italic> sp. n. (crosses), <italic><tp:taxon-name>Atopodesmus allynensis</tp:taxon-name></italic> sp. n. (star), <italic><tp:taxon-name>Atopodesmus dorrigensis</tp:taxon-name></italic> sp. n. (filled triangles), all Queensland species (filled circles), unidentified <italic><tp:taxon-name>Asphalidesmus</tp:taxon-name></italic> (open squares) and questioned locality for <italic><tp:taxon-name>Atopodesmus magnus</tp:taxon-name></italic> sp. n. (question mark). Rectangle at top shows location of map <bold>C</bold>. <bold>C</bold> Localities in far north Queensland for <italic><tp:taxon-name>Atopodesmus bellendenkerensis</tp:taxon-name></italic> sp. n. (stars), <italic><tp:taxon-name>Atopodesmus carbinensis</tp:taxon-name></italic> sp. n. (filled triangles), <italic><tp:taxon-name>Atopodesmus magnus</tp:taxon-name></italic> sp. n. (open circles), <italic><tp:taxon-name>Atopodesmus minor</tp:taxon-name></italic> sp. n. (filled circles) and unidentified <italic><tp:taxon-name>Asphalidesmus</tp:taxon-name></italic> (open squares). Scale bar = 50 km. <bold>A</bold> and <bold>B</bold> are geographic projections, <bold>C</bold> is Mercator projection.</p></caption><graphic xmlns:xlink="http://www.w3.org/1999/xlink" xlink:href="ZooKeys-093-043-g012.jpg" position="float" orientation="portrait" xlink:type="simple"/></fig></tp:treatment-sec></tp:taxon-treatment>
