# Supplementary material for: New species of Asphalidesmus Silvestri, 1910 from Australia (Diplopoda, Polydesmida, Dalodesmidea)
Source: Zookeys. 2011 Apr 29;(93):43–65. doi: 10.3897/zookeys.93.1255 (PMC3095182; doi:10.3897/zookeys.93.1255)
Supplement: XML Treatment for Asphalidesmus otwayensis [file zookeys.93.1255-treatment8.xml]

<!DOCTYPE tp:taxon-treatment
  PUBLIC "-//TaxonX//DTD Taxonomic Treatment Publishing DTD v0 20100105//EN" "tax-treatment-NSO.dtd">
<tp:taxon-treatment xmlns:tp="http://www.plazi.org/taxpub"><tp:treatment-meta><mixed-citation publication-type="journal"><person-group><name><surname>Mesibov</surname><given-names>Robert</given-names></name></person-group><article-title>New species of <italic>Asphalidesmus</italic> Silvestri, 1910 from Australia (Diplopoda, Polydesmida, Dalodesmidea)</article-title><source>Zookeys</source><day>29</day><month>4</month><year>2011</year><volume>2011</volume><issue>93</issue><fpage>43</fpage><lpage>65</lpage><pub-id pub-id-type="doi">10.3897/zookeys.93.1255</pub-id></mixed-citation></tp:treatment-meta><tp:nomenclature><tp:taxon-name>
                        <tp:taxon-name-part taxon-name-part-type="genus">Asphalidesmus</tp:taxon-name-part>
                        <tp:taxon-name-part taxon-name-part-type="species">otwayensis</tp:taxon-name-part>
                    <object-id xmlns:xlink="http://www.w3.org/1999/xlink" xlink:type="simple">urn:lsid:zoobank.org:act:A3771D42-9C7F-417E-93E8-C60C86A57D1A</object-id>
                    <object-id xmlns:xlink="http://www.w3.org/1999/xlink" xlink:type="simple">http://species-id.net/wiki/Asphalidesmus_otwayensis</object-id>
                    </tp:taxon-name><tp:taxon-status xmlns:xlink="http://www.w3.org/1999/xlink" xlink:type="simple">sp. n.</tp:taxon-status><xref ref-type="fig" rid="F1">Figs 1G</xref><xref ref-type="fig" rid="F2">2D</xref><xref ref-type="fig" rid="F3">3C</xref><xref ref-type="fig" rid="F9">9</xref><xref ref-type="fig" rid="F12">map fig. 12</xref></tp:nomenclature><tp:treatment-sec sec-type="Holotype"><title>Holotype.</title><p>Male, Maits Rest, Otway Ranges, Vic, <italic><named-content xmlns:xlink="http://www.w3.org/1999/xlink" content-type="dwc:verbatimCoordinates" xlink:type="simple">38°45'S, 143°34'E</named-content></italic> ±1 km, 250 m, 24–25 December 1991, collector unknown (see Remarks), ANIC 64-000206.</p></tp:treatment-sec><tp:treatment-sec sec-type="Paratypes"><title>Paratypes.</title><p>3 males, 2 females, details as for holotype, ANIC 64-000207.</p></tp:treatment-sec><tp:treatment-sec sec-type="Other material"><title>Other material.</title><p>(All from Otway Ranges, Vic) 4 males, 4 females, Phillips Road, <italic><named-content xmlns:xlink="http://www.w3.org/1999/xlink" content-type="dwc:verbatimCoordinates" xlink:type="simple">38°39'25"S, 143°30'E</named-content></italic> ±2 km, 25 December 1991, collector unknown (see Remarks), forest litter, ANIC 64-000208; 1 male, 1 stadium 5 female, Turtons Pass, <named-content xmlns:xlink="http://www.w3.org/1999/xlink" content-type="dwc:verbatimCoordinates" xlink:type="simple">38°38'43"S, 143°40'36"E</named-content> ±25 m, 420 m, 12 December 2003, R. Mesibov and T. Moule, MV K11142; 1 male, 1 female, same details but <named-content xmlns:xlink="http://www.w3.org/1999/xlink" content-type="dwc:verbatimCoordinates" xlink:type="simple">38°38'39"S, 143°41'20"E</named-content> ±25 m, 480 m, MV K11143; 1 male, 1 female, 1 stadium 6 female, Calder Ridge, <named-content xmlns:xlink="http://www.w3.org/1999/xlink" content-type="dwc:verbatimCoordinates" xlink:type="simple">38°42'41"S, 143°34'03"E</named-content> ±25 m, 380 m, 13 December 2003, R. Mesibov and T. Moule, MV K11141.</p></tp:treatment-sec><tp:treatment-sec sec-type="Diagnosis"><title>Diagnosis.</title><p>Gonopod telopodites crossed at ca two-thirds telopodite height; apodous ring 18 produced dorsally as large, rounded swelling; 5 transverse rows of tubercles on midbody metatergites.</p></tp:treatment-sec><tp:treatment-sec sec-type="Description"><title>Description.</title><p>Males and females approximately the same size, length ca 6 mm, ring 6 vertical diameter ca 0.6 mm and maximum width ca 1.1 mm. Midbody metatergites with 5 transverse rows of tubercles dorsally. Paranota wide (<xref ref-type="fig" rid="F3">Fig. 3C</xref>); anterior and lateral margins in single convex curve, posterior margin straight with small round tab near base; 4–5 weakly defined marginal lobes. Ring 18 produced dorsally as large, rounded swelling (<xref ref-type="fig" rid="F1">Fig. 1G</xref>) in both males and females.<!--PageBreak--></p><p>Gonopod telopodite (<xref ref-type="fig" rid="F2">Figs 2D</xref>, <xref ref-type="fig" rid="F9">9</xref>) divided into anterior and posterior branches at ca three-quarters telopodite height; telopodite widest just below division, bent posterodistally at ca one-half telopodite height, tapering basally to small base with small, rounded lobes directed posteriorly and posterolaterally, each lobe carrying a few small setae; a few small setae on posterior surface of telopodite just basal to division. Anterior branch anteroposteriorly flattened, directed posterodistally, expanded at tip into rhomboid, the central portion of the rhomboid thickened as finger-like process. Posterior branch similarly flattened, directed distally, the tip expanded into rhomboid lying just anterior to and parallel with rhomboid of anterior branch (leaving a small <!--PageBreak-->gap between), thus crossing anterior branch and terminating anterior to the latter’s tip. Prostatic groove on anterior surface of telopodite, continuing on anterior branch to terminate at tip of finger-like process. Gonopod telopodites crossed near tips (see Remarks), with one telopodite nesting in bend on posterior surface of other telopodite.</p><fig id="F8" position="float" orientation="portrait"><label>Figure 8.</label><caption><p><italic><tp:taxon-name>Asphalidesmus minor</tp:taxon-name></italic> sp. n., paratype, ANIC 64-000205, gonopods in situ. <bold>r</bold> = posterior ridge, <bold>st</bold> = subquadrate tab, <bold>o =</bold> points to process on which prostatic groove opens. Scale bar = 0.05 mm.</p></caption><graphic xmlns:xlink="http://www.w3.org/1999/xlink" xlink:href="ZooKeys-093-043-g008.jpg" position="float" orientation="portrait" xlink:type="simple"/></fig><fig id="F9" position="float" orientation="portrait"><label>Figure 9.</label><caption><p><italic><tp:taxon-name>Asphalidesmus otwayensis</tp:taxon-name></italic> sp. n., paratype, ANIC 64-000207, gonopods in situ. Right gonopod telopodite is crossed anterior to left; view of left gonopod telopodite is down its long axis. <bold>ab</bold> = anterior branch, <bold>pb</bold> = posterior branch, <bold>o =</bold> points to process on which prostatic groove opens. Scale bar = 0.2 mm.</p></caption><graphic xmlns:xlink="http://www.w3.org/1999/xlink" xlink:href="ZooKeys-093-043-g009.jpg" position="float" orientation="portrait" xlink:type="simple"/></fig><fig id="F10" position="float" orientation="portrait"><label>Figure 10.</label><caption><p><bold>A, B</bold> Lateral and dorsal views of last rings of paratype male <italic><tp:taxon-name>Asphalidesmus magnus</tp:taxon-name></italic> sp. n., QM S90026 <bold>C</bold> Ventral and slightly frontal view of head of paratype male <italic><tp:taxon-name>Atopodesmus magnus</tp:taxon-name></italic> sp. n., QM S90026 <bold>D</bold> Ventral view of head of <italic><tp:taxon-name>Atopodesmus leae</tp:taxon-name></italic> Silvestri, 1910, QVM 23:41547. Scale bars: <bold>A, B</bold> = 0.5 mm, <bold>C, D</bold> = 0.25 mm.</p></caption><graphic xmlns:xlink="http://www.w3.org/1999/xlink" xlink:href="ZooKeys-093-043-g010.jpg" position="float" orientation="portrait" xlink:type="simple"/></fig><fig id="F11" position="float" orientation="portrait"><label>Figure 11.</label><caption><p><bold>A, B</bold> Views of limbus on midbody metatergites; scale bars = 0.1 mm. <bold>A</bold> <italic><tp:taxon-name>Asphalidesmus magnus</tp:taxon-name></italic> sp. n., paratype male, QM S90026. <bold>B</bold> <italic><tp:taxon-name>Atopodesmus otwayensis</tp:taxon-name></italic> sp. n., ANIC 64-000208. The form of the limbus elements in <italic><tp:taxon-name>Atopodesmus otwayensis</tp:taxon-name></italic> sp. n. is typical for the genus, but as in all <italic><tp:taxon-name>Asphalidesmus</tp:taxon-name></italic> spp. the length and width of the elements varies around the circumference of a ring.</p></caption><graphic xmlns:xlink="http://www.w3.org/1999/xlink" xlink:href="ZooKeys-093-043-g011.jpg" position="float" orientation="portrait" xlink:type="simple"/></fig></tp:treatment-sec><tp:treatment-sec sec-type="Distribution"><title>Distribution.</title><p>Known from cool temperate rainforest and wet eucalypt forest in the Otway Ranges in southwestern Victoria (<xref ref-type="fig" rid="F12">Fig. 12</xref>).<!--PageBreak--></p></tp:treatment-sec><tp:treatment-sec sec-type="Etymology"><title>Etymology.</title><p>For the Otway Ranges, home to this species.</p></tp:treatment-sec><tp:treatment-sec sec-type="Remarks"><title>Remarks.</title><p>The collector of the Maits Rest and Phillips Road samples from December 1991 is not named on the ANIC sample labels, which I copied when labelling specimens sorted from ANIC mixed holdings. Museum Victoria personnel collected at Otway Ranges sites at various times between October 1991 and March 1992, but there are no MV samples from 24 or 25 December 1991 (K. Walker, pers. comm., 4 <!--PageBreak-->March 2011). The ANIC database also has no collection records for other taxa from these places and dates (B. Mantle, pers. comm., 4 March 2011). The most likely possibility is that an entomological collector, not from MV, coincidentally sampled in the Otway Ranges during the 1991 Christmas holiday period and deposited the material in ANIC.</p><p>Latitude/longitude data in italics are based on local maps and Google Earth.</p><p>Crossing of gonopod telopodites (<xref ref-type="fig" rid="F9">Fig. 9</xref>) is unusual in <tp:taxon-name>Dalodesmidea</tp:taxon-name>. In this species it may be facilitated by the remarkably small telopodite base articulating with the gonocoxa. The right telopodite crosses anterior to the left telopodite in six of the 11 <italic><tp:taxon-name>Atopodesmus otwayensis</tp:taxon-name></italic> males examined, and posterior to the left telopodite in the other five.</p><p>Neither of the two juvenile females has a dorsal swelling on an apodous ring (ring 17 in stadium 6, rings 15 and 16 in stadium 5).</p><fig id="F12" position="float" orientation="portrait"><label>Figure 12.</label><caption><p><bold>A</bold> Outline map of Australia showing location of map <bold>B</bold>. <bold>B</bold> Localities for <italic><tp:taxon-name>Asphalidesmus otwayensis</tp:taxon-name></italic> sp. n. (crosses), <italic><tp:taxon-name>Atopodesmus allynensis</tp:taxon-name></italic> sp. n. (star), <italic><tp:taxon-name>Atopodesmus dorrigensis</tp:taxon-name></italic> sp. n. (filled triangles), all Queensland species (filled circles), unidentified <italic><tp:taxon-name>Asphalidesmus</tp:taxon-name></italic> (open squares) and questioned locality for <italic><tp:taxon-name>Atopodesmus magnus</tp:taxon-name></italic> sp. n. (question mark). Rectangle at top shows location of map <bold>C</bold>. <bold>C</bold> Localities in far north Queensland for <italic><tp:taxon-name>Atopodesmus bellendenkerensis</tp:taxon-name></italic> sp. n. (stars), <italic><tp:taxon-name>Atopodesmus carbinensis</tp:taxon-name></italic> sp. n. (filled triangles), <italic><tp:taxon-name>Atopodesmus magnus</tp:taxon-name></italic> sp. n. (open circles), <italic><tp:taxon-name>Atopodesmus minor</tp:taxon-name></italic> sp. n. (filled circles) and unidentified <italic><tp:taxon-name>Asphalidesmus</tp:taxon-name></italic> (open squares). Scale bar = 50 km. <bold>A</bold> and <bold>B</bold> are geographic projections, <bold>C</bold> is Mercator projection.</p></caption><graphic xmlns:xlink="http://www.w3.org/1999/xlink" xlink:href="ZooKeys-093-043-g012.jpg" position="float" orientation="portrait" xlink:type="simple"/></fig></tp:treatment-sec><tp:treatment-sec><!--Section generated to contain objects referenced in tp:taxon-treatment.--><fig id="F1" position="float" orientation="portrait"><label>Figure 1.</label><caption><p><bold>A</bold> <italic><tp:taxon-name>Asphalidesmus leae</tp:taxon-name></italic> Silvestri, 1910, dorsal view of female, QVM 23:52009 <bold>B</bold> <italic><tp:taxon-name>Atopodesmus dorrigensis</tp:taxon-name></italic> sp. n., lateral view of coiled adult paratype, AM KS61085 <bold>C</bold> <italic><tp:taxon-name>Atopodesmus leae</tp:taxon-name></italic> Silvestri, 1910, lateral view of curled male, QVM 23:52009 <bold>D</bold> <italic><tp:taxon-name>Atopodesmus magnus</tp:taxon-name></italic> sp. n., ventral view of male, ANIC 64-000204 <bold>E, F</bold> Anterior views of ring 6 of males of <italic><tp:taxon-name>Atopodesmus leae</tp:taxon-name></italic> Silvestri, 1910 (<bold>E</bold>, QVM 23:41547) and paratype <italic><tp:taxon-name>Atopodesmus magnus</tp:taxon-name></italic> sp. n. (<bold>F</bold>, QM S90026) <bold>G</bold> <italic><tp:taxon-name>Atopodesmus otwayensis</tp:taxon-name></italic> sp. n., lateral view of last rings of paratype female, ANIC 64-000207. Scale bars: <bold>A–D</bold> = 1 mm, <bold>E–G</bold> = 0.25 mm.</p></caption><graphic xmlns:xlink="http://www.w3.org/1999/xlink" xlink:href="ZooKeys-093-043-g001.jpg" position="float" orientation="portrait" xlink:type="simple"/></fig><fig id="F2" position="float" orientation="portrait"><label>Figure 2.</label><caption><p>Gonopod telopodites, drawn to same scale; scale bar = 0.25 mm. Dashed lines indicate course of prostatic groove; setae not shown; <bold>ab</bold> = anterior branch, <bold>pb</bold> = posterior branch. <bold>A</bold> <italic><tp:taxon-name>Asphalidesmus allynensis</tp:taxon-name></italic> sp. n., holotype, AM KS94167, medial (left) and anteromedial views (right) of left gonopod telopodite. <bold>B</bold> <italic><tp:taxon-name>Atopodesmus dorrigensis</tp:taxon-name></italic> sp. n., paratype, AM KS61085, posterolateral view of right gonopod telopodite <bold>C</bold> <italic><tp:taxon-name>Atopodesmus magnus</tp:taxon-name></italic> sp .n., paratype, QM S90026, medial view of right gonopod telopodite <bold>D</bold> <italic><tp:taxon-name>Atopodesmus otwayensis</tp:taxon-name></italic> sp. n., paratype, ANIC 64-000207, posteromedial view of right gonopod telopodite.</p></caption><graphic xmlns:xlink="http://www.w3.org/1999/xlink" xlink:href="ZooKeys-093-043-g002.jpg" position="float" orientation="portrait" xlink:type="simple"/></fig><fig id="F3" position="float" orientation="portrait"><label>Figure 3.</label><caption><p>Anterior views of ring 6 (<bold>A–D, F</bold>) and ring 9 (<bold>E</bold>) of male <italic><tp:taxon-name>Asphalidesmus</tp:taxon-name></italic> spp., photographed at same scale; scale bar = 0.5 mm. <bold>A</bold> <italic><tp:taxon-name>Atopodesmus allynensis</tp:taxon-name></italic> sp. n., holotype, AM KS94167 <bold>B</bold> <italic><tp:taxon-name>Atopodesmus dorrigensis</tp:taxon-name></italic> sp. n., paratype, AM KS61085 <bold>C</bold> <italic><tp:taxon-name>Atopodesmus otwayensis</tp:taxon-name></italic> sp. n., paratype, ANIC 64-000207 <bold>D</bold> <italic><tp:taxon-name>Atopodesmus bellendenkerensis</tp:taxon-name></italic> sp. n., paratype, QM S90018 <bold>E</bold> <italic><tp:taxon-name>Atopodesmus carbinensis</tp:taxon-name></italic> sp. n., holotype, QM S90023 <bold>F</bold> <italic><tp:taxon-name>Atopodesmus minor</tp:taxon-name></italic> sp. n., paratype, ANIC 64-000205. (See Fig. 1 for comparable views of <italic><tp:taxon-name>Atopodesmus leae</tp:taxon-name></italic> Silvestri, 1910 and <italic><tp:taxon-name>Atopodesmus magnus</tp:taxon-name></italic> sp. n.)</p></caption><graphic xmlns:xlink="http://www.w3.org/1999/xlink" xlink:href="ZooKeys-093-043-g003.jpg" position="float" orientation="portrait" xlink:type="simple"/></fig></tp:treatment-sec></tp:taxon-treatment>
